# Supplementary material for: Does access to no-cost contraception change method selection among individuals who report difficulty paying for health-related care?
Source: BMC Womens Health. 2022 Aug 2;22:327. doi: 10.1186/s12905-022-01911-x (PMC9344653; doi:10.1186/s12905-022-01911-x)
Supplement: Supplementary file 3 — Additional file 3: De-identified dataset used in analyses. [file 12905_2022_1911_MOESM3_ESM.xls]

## Sheet: Sheet1
study_id	enrollment_site_ppau	age_cat	w_his_o	cont_0	implant	CuIUD	lngIUD	depo	pills	ring	ins_cat	employ	control	parity	ever_larc	fpl	abortion_di	edu	sat_1yr	mmp
3	Salt Lake Clinic	20-24	White, Non-Hispanic	0	0	0	0	0	0	1	Private	full or part time	control	0	0	up to 138%	0	High school or less	completely satisfied	NuvaRing
6	Salt Lake Clinic	18-19	White, Non-Hispanic	1	0	0	0	1	0	0	None	full or part time	control	0	0	up to 138%	0	High school or less	completely satisfied	Depo shot
11	Salt Lake Clinic	20-24	White, Non-Hispanic	0	0	0	0	0	0	0	Private	full or part time	control	1	1	138% and greater	1	High school or less	neutral or somewhat satisfied	pills
12	Salt Lake Clinic	25-29	White, Non-Hispanic	1	0	0	0	0	0	0	None	full or part time	control	0	0	138% and greater	0	Any college	completely satisfied	pills
13	Salt Lake Clinic	35+	White, Non-Hispanic		0	0	0	0	0	0	None	unemployed	control	1	0	up to 138%	1	Any college		pills
19	South Jordan Clinic	25-29	White, Non-Hispanic	0	0	0	0	0	0	0	None	full or part time	control	0	0	up to 138%	1	Any college	completely satisfied	pills
20	West Valley City Clinic	25-29	Hispanic (with any other race)		0	0	0	0	0	0	None	unemployed	control	1	0	up to 138%	0		completely satisfied	pills
33	West Valley City Clinic	25-29	Hispanic (with any other race)	0	0	0	0	1	0	0		full or part time	control	1	0	up to 138%	0	Any college	completely satisfied	Depo shot
39	West Valley City Clinic	20-24	Hispanic (with any other race)		0	0	0	0	0	0	None	unemployed	control	0	0	up to 138%	0	High school or less		pills
40	Salt Lake Clinic	25-29	White, Non-Hispanic	1	0	0	0	1	0	0	None	leave, retired, homemaker, other	control	0	0	138% and greater	0	High school or less	neutral or somewhat satisfied	Depo shot
44	West Valley City Clinic	20-24	Hispanic (with any other race)	0	0	0	0	0	0	0	None	full or part time	control	1	1	up to 138%	0	High school or less	completely satisfied	hormonal IUD
45	West Valley City Clinic	35+	Hispanic (with any other race)	0	0	1	0	0	0	0	Private	full or part time	control	1	1	up to 138%	1	High school or less	not satisfied	copper IUD
46	West Valley City Clinic	20-24	Hispanic (with any other race)		1	0	0	0	0	0	Medicaid or Medicare	unemployed	control	1	1	up to 138%	0	High school or less		implant
48	West Valley City Clinic	18-19	White, Non-Hispanic	1	0	0	0	0	0	0	Private	full or part time	control	0	0	138% and greater	0	High school or less	completely satisfied
49	Salt Lake Clinic	20-24	White, Non-Hispanic	1	0	0	0	0	0	0	Private		control	0	0	up to 138%	0	High school or less	completely satisfied	pills
53	Salt Lake Clinic	20-24	Non-White, Other, non-hispanic	0	0	0	0	0	0	0	Private	full or part time	control	0	0	up to 138%	0	Any college	neutral or somewhat satisfied	pills
61	West Valley City Clinic	25-29	Non-White, Other, non-hispanic		0	1	0	0	0	0	None	full or part time	control	0	1	up to 138%	1	Any college	neutral or somewhat satisfied	copper IUD
73	West Valley City Clinic	20-24	White, Non-Hispanic	0	1	0	0	0	0	0	Private	full or part time	control	0	0	138% and greater	0	Any college	completely satisfied	implant
77	South Jordan Clinic	18-19	White, Non-Hispanic	0	0	0	0	0	0	0	None	full or part time	control	0	0	138% and greater	0	High school or less	completely satisfied	pills
81	Salt Lake Clinic	25-29	White, Non-Hispanic	1	0	0	0	0	0	0	Private	student	control	0	1	up to 138%	0	Any college	neutral or somewhat satisfied	pills
84	West Valley City Clinic	20-24	Non-White, Other, non-hispanic	1	0	0	0	1	0	0	None	leave, retired, homemaker, other	control	0	0	up to 138%	0	Any college	neutral or somewhat satisfied	Depo shot
85	West Valley City Clinic	30-34	White, Non-Hispanic	1	0	0	0	0	0	0	Medicaid or Medicare	unemployed	control	0	0	up to 138%	0	Any college	completely satisfied
88	West Valley City Clinic	18-19	White, Non-Hispanic	0	0	0	0	0	0	0	None	unemployed	control	1	0	up to 138%	0	High school or less	neutral or somewhat satisfied	pills
91	West Valley City Clinic	20-24	White, Non-Hispanic	1	0	0	0	0	0	0	Private	full or part time	control	0	0	138% and greater	0	Any college	completely satisfied	hormonal IUD
99	West Valley City Clinic	25-29	Hispanic (with any other race)		1	0	0	0	0	0	None	unemployed	control	1	0	up to 138%	0	High school or less		implant
110	West Valley City Clinic	20-24	Hispanic (with any other race)	0	0	0	0	0	0	0	None	student	control	0	0	up to 138%	0	Any college	neutral or somewhat satisfied	pills
112	Salt Lake Clinic	20-24	White, Non-Hispanic	0	0	0	0	0	0	0	Private	full or part time	control	0	0	138% and greater	0	High school or less	neutral or somewhat satisfied	pills
116	West Valley City Clinic	30-34	Hispanic (with any other race)	1	0	0	0	0	0	0	None	student	control	1	0	up to 138%	0	High school or less		pills
117	West Valley City Clinic	18-19	White, Non-Hispanic	0	0	0	0	0	0	0	Private	full or part time	control	0	0	138% and greater	0	High school or less	completely satisfied	pills
119	South Jordan Clinic	18-19	White, Non-Hispanic	0	0	0	0	0	0	1	None	full or part time	control	0	0	up to 138%	0	High school or less	completely satisfied	NuvaRing
120	Salt Lake Clinic	20-24	Non-White, Other, non-hispanic	0	0	0	0	0	0	0	None	unemployed	control	0	0	up to 138%	0	High school or less	neutral or somewhat satisfied	pills
121	West Valley City Clinic	18-19	White, Non-Hispanic	1	0	0	0	0	0	0	Private	full or part time	control	0	0	up to 138%	0	High school or less	completely satisfied
122	West Valley City Clinic	25-29	Hispanic (with any other race)		0	0	0	0	0	0	None	full or part time	control	1	1	up to 138%	0	High school or less		pills
125	West Valley City Clinic	18-19		0	0	0	0	1	0	0	.p	unemployed	control	0	0	up to 138%	1	High school or less	completely satisfied	Depo shot
126	West Valley City Clinic	20-24	White, Non-Hispanic	0	0	0	0	1	0	0	Private	full or part time	control	0	0	138% and greater	1	Any college	completely satisfied	Depo shot
129	West Valley City Clinic	25-29	White, Non-Hispanic		0	0	0	0	0	0	None	unemployed	control	1	1	up to 138%	0	Any college		pills
144	Salt Lake Clinic	20-24	White, Non-Hispanic		0	0	0	0	0	0	None	leave, retired, homemaker, other	control	1	0	up to 138%	0	High school or less
148	Salt Lake Clinic	25-29	White, Non-Hispanic	1	0	0	0	0	0	0	Private	full or part time	control	0	0	138% and greater	0	Any college	completely satisfied	pills
150	South Jordan Clinic	20-24	White, Non-Hispanic	0	0	0	0	0	0	1	Private	student	control	0	0	138% and greater	0	Any college	completely satisfied	NuvaRing
157	West Valley City Clinic	20-24	White, Non-Hispanic	0	0	0	0	1	0	0	None	unemployed	control	0	0	up to 138%	0	High school or less	not satisfied	Depo shot
158	West Valley City Clinic	30-34	White, Non-Hispanic		0	0	0	1	0	0	None	full or part time	control	1	0	up to 138%	1	Any college		Depo shot
163	West Valley City Clinic	20-24	White, Non-Hispanic		0	0	0	0	0	0	None	student	control	0	0	up to 138%	0	Any college	not satisfied	pills
166	West Valley City Clinic	35+	White, Non-Hispanic		0	0	0	1	0	0	None	full or part time	control	1	1	up to 138%	0	Any college	neutral or somewhat satisfied	Depo shot
170	South Jordan Clinic	18-19	White, Non-Hispanic	0	0	0	0	1	0	0	Private	full or part time	control	0	0	up to 138%	0	High school or less	completely satisfied	Depo shot
172	South Jordan Clinic	25-29	Hispanic (with any other race)	0	0	0	0	0	0	0	None	full or part time	control	0	1	138% and greater	0	Any college	completely satisfied	hormonal IUD
175	South Jordan Clinic	35+	White, Non-Hispanic	0	0	0	0	0	0	0	None	unemployed	control	1	1	138% and greater	1	Any college	completely satisfied	pills
176	West Valley City Clinic	30-34	White, Non-Hispanic	0	0	0	0	0	0	0	None	student	control	0	0	up to 138%	0	High school or less	completely satisfied	pills
180	South Jordan Clinic	25-29	White, Non-Hispanic		0	0	0	0	0	0	None	unemployed	control	1	1	up to 138%	1	High school or less		hormonal IUD
182	South Jordan Clinic	20-24	White, Non-Hispanic	0	0	0	0	1	0	0	.u	full or part time	control	0	0	up to 138%	0	High school or less	completely satisfied	Depo shot
187	West Valley City Clinic	30-34	White, Non-Hispanic		0	0	0	1	0	0	None	full or part time	control	1	1	up to 138%	0	High school or less	neutral or somewhat satisfied	Depo shot
196	Salt Lake Clinic	30-34	White, Non-Hispanic	1	0	0	0	0	0	0	None	full or part time	control	1	1	up to 138%	1	High school or less	not satisfied	pills
198	South Jordan Clinic	20-24	White, Non-Hispanic	1	0	0	0	0	0	0	None	unemployed	control	0	0	up to 138%	0	High school or less	completely satisfied	pills
201	West Valley City Clinic	30-34	White, Non-Hispanic	1	0	0	0	0	0	0	None	full or part time	control	0	0	up to 138%	0	Any college	completely satisfied	pills
203	South Jordan Clinic	25-29	Hispanic (with any other race)		0	1	0	0	0	0	None	full or part time	control	0	1	up to 138%	1	Any college	not satisfied	copper IUD
206	West Valley City Clinic	20-24	Hispanic (with any other race)	1	0	1	0	0	0	0	Private	student	control	0	0	138% and greater	0	Any college	neutral or somewhat satisfied	copper IUD
208	Salt Lake Clinic	20-24	White, Non-Hispanic	1	0	0	0	0	0	0	Private	student	control	0	0	138% and greater	0	Any college	completely satisfied	pills
209	West Valley City Clinic	30-34	White, Non-Hispanic	1	0	0	0	0	0	0	None	unemployed	control	1	1	up to 138%	0	High school or less
215	Salt Lake Clinic	20-24	White, Non-Hispanic		0	0	0	0	0	0	None	unemployed	control	0	0	up to 138%	0	High school or less		pills
216	South Jordan Clinic	18-19	White, Non-Hispanic		0	0	0	0	0	1	None	unemployed	control	1	0	up to 138%		High school or less		NuvaRing
222	Salt Lake Clinic	20-24	Hispanic (with any other race)	1	0	0	0	0	0	0	None	unemployed	control	0	0	up to 138%	0	Any college	completely satisfied	pills
224	South Jordan Clinic	20-24	Hispanic (with any other race)	0	0	0	0	0	0	0	Private	unemployed	control	0	0	up to 138%	0	Any college	completely satisfied	pills
226	West Valley City Clinic	20-24	White, Non-Hispanic	1	0	0	0	1	0	0	None	full or part time	control	0	0	up to 138%	0	Any college	completely satisfied	Depo shot
227	South Jordan Clinic	20-24	White, Non-Hispanic	0	0	0	0	1	0	0	Private	full or part time	control	1	0	138% and greater	0	High school or less	completely satisfied	Depo shot
228	South Jordan Clinic	25-29	Non-White, Other, non-hispanic		0	0	0	0	0	1	None	unemployed	control	1	0	up to 138%	0	High school or less		NuvaRing
233	South Jordan Clinic	30-34	White, Non-Hispanic	0	0	0	0	1	0	0	None	unemployed	control	1	0	up to 138%	0	High school or less	not satisfied	Depo shot
235	South Jordan Clinic	20-24	White, Non-Hispanic	1	0	0	0	1	0	0	Private	full or part time	control	0	0	138% and greater	0	High school or less	completely satisfied	Depo shot
237	South Jordan Clinic	25-29	White, Non-Hispanic	1	0	1	0	0	0	0	None	full or part time	control	1	1	up to 138%	0	Any college	completely satisfied	copper IUD
241	West Valley City Clinic	20-24	Hispanic (with any other race)	1	0	1	0	0	0	0	None	full or part time	control	0	0	up to 138%	1	High school or less	completely satisfied	copper IUD
246	South Jordan Clinic	30-34	Hispanic (with any other race)		0	0	0	1	0	0	None	full or part time	control	1	0	up to 138%	1	High school or less		Depo shot
255	West Valley City Clinic	20-24	White, Non-Hispanic		0	0	0	0	0	0	Private	full or part time	control	1	1	up to 138%	0	High school or less	completely satisfied
257	Salt Lake Clinic	20-24	Non-White, Other, non-hispanic		0	0	0	0	0	0	None	full or part time	control	0	0	138% and greater	0	Any college	not satisfied	pills
267	West Valley City Clinic	20-24	Hispanic (with any other race)	0	1	0	0	0	0	0	Private	full or part time	control	0	0	138% and greater	0	Any college	completely satisfied	implant
270	South Jordan Clinic	18-19	White, Non-Hispanic	0	0	0	0	0	0	0	None	full or part time	control	0	0	138% and greater	0	High school or less	completely satisfied	pills
275	South Jordan Clinic	18-19	Hispanic (with any other race)		0	0	0	0	0	0	.p	student	control	0	0	up to 138%	0	High school or less
278	South Jordan Clinic	30-34	White, Non-Hispanic		0	0	0	0	0	0	None	unemployed	control	1	1	up to 138%	1	High school or less
279	South Jordan Clinic	30-34	White, Non-Hispanic	0	0	0	0	1	0	0	None	unemployed	control	1	1	138% and greater	0	High school or less	completely satisfied	Depo shot
289	South Jordan Clinic	25-29	White, Non-Hispanic	1	0	0	0	1	0	0	.u	full or part time	control	0	0	138% and greater	1	Any college	not satisfied	Depo shot
290	Salt Lake Clinic	20-24	White, Non-Hispanic	1	0	0	0	0	0	0	None	full or part time	control	0	0	138% and greater	0	High school or less	completely satisfied	pills
292	West Valley City Clinic	20-24	Hispanic (with any other race)	0	0	0	0	0	0	0	None	full or part time	control	0	0	up to 138%	0	High school or less	completely satisfied	pills
306	Salt Lake Clinic	20-24	Non-White, Other, non-hispanic	0	0	0	0	1	0	0	Private	full or part time	control	0	0	138% and greater	0	Any college	completely satisfied	Depo shot
308	Salt Lake Clinic	20-24	White, Non-Hispanic	1	0	0	0	0	0	0	Private	student	control	0	0	138% and greater	1	Any college	completely satisfied	hormonal IUD
310	South Jordan Clinic	20-24	Hispanic (with any other race)		0	0	0	0	0	0	None	student	control	0	0	up to 138%	0	Any college	completely satisfied	pills
315	South Jordan Clinic	18-19	White, Non-Hispanic		0	0	0	1	0	0	Private	full or part time	control	0	0	up to 138%	0	High school or less	completely satisfied	Depo shot
320	Salt Lake Clinic	20-24	White, Non-Hispanic	0	0	0	0	0	0	1	Private	full or part time	control	1	0	up to 138%	0	High school or less	completely satisfied	NuvaRing
326	West Valley City Clinic	35+	White, Non-Hispanic	0	0	0	0	1	0	0	Private	full or part time	control	1	0	up to 138%	1	Any college	completely satisfied	Depo shot
329	West Valley City Clinic	35+	Hispanic (with any other race)	1	0	0	0	1	0	0	.u	full or part time	control	1	0	up to 138%	1	High school or less	completely satisfied	Depo shot
330	South Jordan Clinic	20-24	White, Non-Hispanic	1	0	0	0	0	0	0	None	full or part time	control	0	0	up to 138%	0	Any college	completely satisfied	pills
333	West Valley City Clinic	18-19	White, Non-Hispanic	1	0	0	0	0	0	0	Private	full or part time	control	0	0	up to 138%	0	High school or less	neutral or somewhat satisfied
337	West Valley City Clinic	35+	Non-White, Other, non-hispanic	0	0	0	0	1	0	0	None	full or part time	control	1	0	up to 138%	1	Any college	completely satisfied	Depo shot
342	South Jordan Clinic	25-29	White, Non-Hispanic	0	0	0	0	0	0	0	None	unemployed	control	1	0	138% and greater	0	Any college	completely satisfied	hormonal IUD
346	South Jordan Clinic	25-29	White, Non-Hispanic	0	0	0	0	0	0	0	None	leave, retired, homemaker, other	control	1	1	up to 138%	0	Any college	completely satisfied	hormonal IUD
349	South Jordan Clinic	25-29	White, Non-Hispanic	0	0	0	0	0	0	0	None	full or part time	control	1	0	138% and greater	0	Any college	completely satisfied	pills
350	South Jordan Clinic	25-29	White, Non-Hispanic		0	0	0	0	0	0	Private	full or part time	control	0	1	up to 138%	0	Any college	completely satisfied	hormonal IUD
351	West Valley City Clinic	25-29	Hispanic (with any other race)	0	0	0	0	0	0	0	None	full or part time	control	0	0	up to 138%	0	High school or less	not satisfied	pills
355	Salt Lake Clinic	20-24	Hispanic (with any other race)	0	0	0	0	1	0	0	.u	student	control	0	1	up to 138%	0	Any college	neutral or somewhat satisfied	Depo shot
360	West Valley City Clinic	20-24	Hispanic (with any other race)	1	0	1	0	0	0	0	None	unemployed	control	1	1	up to 138%	0	High school or less	completely satisfied	copper IUD
364	Salt Lake Clinic	20-24	White, Non-Hispanic	0	0	0	0	1	0	0	None	student	control	0	0	up to 138%	0	Any college	completely satisfied	Depo shot
365	South Jordan Clinic	20-24	Non-White, Other, non-hispanic	0	0	0	0	0	0	0	None	full or part time	control	0	0	138% and greater	0	High school or less	completely satisfied	hormonal IUD
366	West Valley City Clinic	25-29	Hispanic (with any other race)	0	1	0	0	0	0	0		leave, retired, homemaker, other	control	1	0	up to 138%	0	High school or less	completely satisfied	implant
369	Salt Lake Clinic	25-29	Non-White, Other, non-hispanic	1	0	0	0	0	0	0	None	full or part time	control	0	0	138% and greater	0	Any college	neutral or somewhat satisfied	pills
370	West Valley City Clinic	20-24	White, Non-Hispanic	1	0	0	0	0	0	0	Private	full or part time	control	0	0	up to 138%	0	High school or less	completely satisfied	pills
378	Salt Lake Clinic	18-19	Non-White, Other, non-hispanic	1	0	0	0	0	0	0	None	full or part time	control	0	0	up to 138%	0	Any college	neutral or somewhat satisfied
388	Salt Lake Clinic	25-29	White, Non-Hispanic	0	0	0	0	0	0	0	None	full or part time	control	0	0	up to 138%	0	Any college	not satisfied
389	Salt Lake Clinic	25-29	White, Non-Hispanic	0	0	0	0	0	0	0	None	full or part time	control	0	0	up to 138%	0	Any college	neutral or somewhat satisfied	pills
392	Salt Lake Clinic	20-24	White, Non-Hispanic	1	0	0	0	0	0	1	Private	full or part time	control	0	0	up to 138%	0	Any college	neutral or somewhat satisfied	NuvaRing
395	West Valley City Clinic	20-24	Hispanic (with any other race)	0	0	0	0	1	0	0	Medicaid or Medicare	full or part time	control	0	0	up to 138%	0	Any college	neutral or somewhat satisfied	Depo shot
396	Salt Lake Clinic	20-24	White, Non-Hispanic	0	0	0	0	0	0	0	None	full or part time	control	0	0	up to 138%	0	Any college	neutral or somewhat satisfied	pills
399	West Valley City Clinic	20-24	White, Non-Hispanic	1	0	0	0	0	0	0	None	leave, retired, homemaker, other	control	0	0	up to 138%	0	Any college	completely satisfied	pills
402	West Valley City Clinic	18-19	White, Non-Hispanic	1	0	0	0	0	0	0	None	student	control	0	0	138% and greater	0	Any college	completely satisfied	pills
405	Salt Lake Clinic	20-24	Non-White, Other, non-hispanic	1	0	0	0	1	0	0	None	full or part time	control	0	0	up to 138%	0	Any college	completely satisfied	Depo shot
412	West Valley City Clinic	30-34	Hispanic (with any other race)		0	0	0	0	0	0	None	full or part time	control	1	0	up to 138%	0	High school or less	completely satisfied	pills
415	West Valley City Clinic	20-24	White, Non-Hispanic	1	0	0	0	0	0	0	None	full or part time	control	0	0	up to 138%	1	High school or less	neutral or somewhat satisfied	pills
423	West Valley City Clinic	25-29	White, Non-Hispanic	1	0	0	0	1	0	0	None	full or part time	control	0	0	up to 138%	0	Any college		Depo shot
429	Salt Lake Clinic	18-19	Hispanic (with any other race)		0	0	0	0	0	0	None	full or part time	control	0	0	138% and greater	0	High school or less
430	Salt Lake Clinic	25-29	White, Non-Hispanic	1	0	0	0	0	0	0	None	student	control	0	0	up to 138%	0	Any college	completely satisfied	pills
432	West Valley City Clinic	25-29	White, Non-Hispanic		0	0	0	1	0	0	Medicaid or Medicare	unemployed	control	1	1	up to 138%	0	High school or less		Depo shot
433	West Valley City Clinic	30-34	Hispanic (with any other race)		0	0	0	0	0	0		full or part time	control	1	0	138% and greater	0	High school or less		pills
435	West Valley City Clinic	20-24	White, Non-Hispanic	1	0	0	0	0	0	0	Private	full or part time	control	0	0	up to 138%	0	Any college	neutral or somewhat satisfied	pills
445	West Valley City Clinic	20-24	White, Non-Hispanic	1	0	0	0	1	0	0	Private	unemployed	control	0	0	up to 138%	0	Any college	completely satisfied	Depo shot
448	West Valley City Clinic	35+	White, Non-Hispanic	0	0	0	0	1	0	0	Private	full or part time	control	1	0	138% and greater	1	High school or less	completely satisfied	Depo shot
450	West Valley City Clinic	25-29	Hispanic (with any other race)		0	1	0	0	0	0		full or part time	control	1	1	up to 138%	0	High school or less	neutral or somewhat satisfied	copper IUD
457	West Valley City Clinic	20-24	Hispanic (with any other race)	0	0	0	0	0	0	0	None	full or part time	control	1	0	up to 138%	0	High school or less	completely satisfied	pills
459	West Valley City Clinic	18-19	Non-White, Other, non-hispanic	0	0	1	0	0	0	0	None	full or part time	control	0	0	up to 138%	0	High school or less	completely satisfied	copper IUD
460	Salt Lake Clinic	25-29	White, Non-Hispanic	1	0	0	0	0	0	0	.p	student	control	0	0	up to 138%	0	Any college	completely satisfied	hormonal IUD
462	West Valley City Clinic	25-29	White, Non-Hispanic	0	0	0	0	0	0	0	None	full or part time	control	0	0	up to 138%	0	High school or less	completely satisfied	pills
465	West Valley City Clinic	25-29	White, Non-Hispanic	0	0	0	0	1	0	0	None	unemployed	control	0	1	up to 138%	0	High school or less	completely satisfied	Depo shot
477	South Jordan Clinic	20-24	White, Non-Hispanic	1	0	0	0	0	0	1	.p	student	control	0	0	138% and greater	0	Any college	not satisfied	NuvaRing
478	West Valley City Clinic	18-19	Non-White, Other, non-hispanic	0	0	0	0	0	0	0	Medicaid or Medicare	unemployed	control	1	0	up to 138%	0	High school or less	not satisfied	pills
481	West Valley City Clinic	25-29	White, Non-Hispanic	1	0	0	0	0	0	0	Medicaid or Medicare	leave, retired, homemaker, other	control	1	0	up to 138%	0	Any college	completely satisfied	pills
490	West Valley City Clinic	20-24	Hispanic (with any other race)	1	0	0	0	0	0	0	None	full or part time	control	0	0	up to 138%	0	High school or less	neutral or somewhat satisfied	pills
500	West Valley City Clinic	20-24	Non-White, Other, non-hispanic		0	0	0	1	0	0	Medicaid or Medicare	unemployed	control	1	0	up to 138%	0			Depo shot
517	West Valley City Clinic	30-34	Hispanic (with any other race)	0	0	0	0	0	0	0	None	student	control	1	1	up to 138%	0	High school or less		hormonal IUD
522	West Valley City Clinic	20-24	White, Non-Hispanic	0	0	0	0	1	0	0	None	leave, retired, homemaker, other	control	1	0	up to 138%	1	High school or less	not satisfied	Depo shot
526	Salt Lake Clinic	20-24	White, Non-Hispanic		0	0	0	1	0	0	Private	full or part time	control	0	0	up to 138%	0	High school or less	neutral or somewhat satisfied	Depo shot
532	Salt Lake Clinic	25-29	White, Non-Hispanic	0	1	0	0	0	0	0	Private	full or part time	control	0	1	up to 138%	0	Any college	completely satisfied	implant
534	West Valley City Clinic	25-29	White, Non-Hispanic	1	0	0	0	0	0	0	None	full or part time	control	0	0	138% and greater	0	High school or less	completely satisfied
535	Salt Lake Clinic	20-24	White, Non-Hispanic	0	0	1	0	0	0	0	None	full or part time	control	0	1	up to 138%	0	High school or less	completely satisfied	copper IUD
536	West Valley City Clinic	25-29	White, Non-Hispanic	1	0	0	0	0	0	0	None	full or part time	control	0	1	138% and greater	1	High school or less	neutral or somewhat satisfied
546	Salt Lake Clinic	18-19	White, Non-Hispanic	1	0	0	0	1	0	0	None	full or part time	control	0	0	up to 138%	0	Any college	not satisfied	Depo shot
550	West Valley City Clinic	20-24	White, Non-Hispanic		0	0	0	0	0	0	None	full or part time	control	0	0	up to 138%	0	High school or less	completely satisfied	pills
551	West Valley City Clinic	20-24	Hispanic (with any other race)		0	0	0	0	0	0	None	unemployed	control	1	1	up to 138%	0	High school or less	completely satisfied	pills
555	West Valley City Clinic	25-29	White, Non-Hispanic		0	0	0	0	0	1	None	full or part time	control	0	1	up to 138%	0	High school or less		NuvaRing
556	West Valley City Clinic	20-24	Hispanic (with any other race)		0	0	0	1	0	0	None	full or part time	control	0	1	up to 138%	0	Any college		Depo shot
557	West Valley City Clinic	20-24	White, Non-Hispanic	0	0	0	0	1	0	0	None	full or part time	control	0	0	up to 138%	0	Any college	completely satisfied	Depo shot
564	South Jordan Clinic	20-24	White, Non-Hispanic		0	0	0	0	0	0	Private	unemployed	control	0	0	up to 138%	0	Any college	completely satisfied	pills
566	West Valley City Clinic	20-24	White, Non-Hispanic	1	0	0	0	0	0	0	None	full or part time	control	0	1	up to 138%	0	Any college	not satisfied	pills
567	West Valley City Clinic	20-24	White, Non-Hispanic	1	0	0	0	0	0	0	None	full or part time	control	0	0	138% and greater	1	Any college	neutral or somewhat satisfied	pills
570	West Valley City Clinic	25-29	White, Non-Hispanic	0	0	0	0	1	0	0	None	unemployed	control	0	0	138% and greater	0	High school or less	completely satisfied	Depo shot
581	West Valley City Clinic	18-19	White, Non-Hispanic		0	0	0	0	0	0	None	unemployed	control	0	1	up to 138%	1	High school or less	neutral or somewhat satisfied
588	West Valley City Clinic	20-24	Non-White, Other, non-hispanic		0	0	0	1	0	0	None	full or part time	control	0	0	138% and greater	0	Any college		Depo shot
589	West Valley City Clinic	25-29	White, Non-Hispanic	0	0	0	0	0	0	0	None	full or part time	control	1	0	up to 138%	0	Any college	neutral or somewhat satisfied	pills
595	Salt Lake Clinic	20-24	White, Non-Hispanic	1	1	0	0	0	0	0	Private	student	control	0	1	up to 138%	0	Any college	neutral or somewhat satisfied	implant
600	Salt Lake Clinic	20-24	White, Non-Hispanic		0	0	0	0	0	0	Private	student	control	0	0	138% and greater	0	High school or less	completely satisfied	pills
612	Salt Lake Clinic	20-24	Hispanic (with any other race)		0	0	0	0	0	0	.p	full or part time	control	0	0	up to 138%	0	High school or less		pills
633	West Valley City Clinic	20-24	Hispanic (with any other race)		0	0	0	0	0	0	None	unemployed	control	0	1	up to 138%	0	High school or less		pills
638	West Valley City Clinic	20-24	White, Non-Hispanic	0	0	0	0	0	0	1	None		control	0	1	up to 138%	0	Any college	completely satisfied	NuvaRing
639	West Valley City Clinic	25-29	Non-White, Other, non-hispanic		0	0	0	0	0	0	None	full or part time	control	0	0	up to 138%	0	High school or less		pills
653	Salt Lake Clinic	20-24	White, Non-Hispanic	1	0	0	0	0	0	0	Private	full or part time	control	0	0	up to 138%	1	Any college	not satisfied	pills
654	West Valley City Clinic	30-34	White, Non-Hispanic	1	1	0	0	0	0	0	Private	full or part time	control	0	0	138% and greater	1	Any college	neutral or somewhat satisfied	implant
668	Salt Lake Clinic	25-29	White, Non-Hispanic	0	0	0	0	0	0	0	None	full or part time	control	0	0	138% and greater	1	Any college	completely satisfied	pills
675	Salt Lake Clinic	20-24	White, Non-Hispanic	0	1	0	0	0	0	0	Private	full or part time	control	0	1		0	Any college	completely satisfied	implant
681	Salt Lake Clinic	20-24	White, Non-Hispanic	0	0	0	0	1	0	0	None	full or part time	control	0	0	up to 138%	0	High school or less	completely satisfied	Depo shot
687	West Valley City Clinic	18-19	Hispanic (with any other race)		0	0	0	0	0	0	None	full or part time	control	0	1	up to 138%	0	High school or less
691	Salt Lake Clinic	20-24	Hispanic (with any other race)	0	0	0	0	0	0	0	.p	student	control	0	1	138% and greater	0	Any college	neutral or somewhat satisfied	pills
698	South Jordan Clinic	20-24	White, Non-Hispanic	0	0	1	0	0	0	0	Private	full or part time	control	0	0		0	High school or less	completely satisfied	copper IUD
706	West Valley City Clinic	30-34	White, Non-Hispanic	0	0	0	0	0	0	0	None	unemployed	control	0	0	up to 138%	0	High school or less	completely satisfied	hormonal IUD
708	Salt Lake Clinic	20-24	White, Non-Hispanic	0	0	0	0	0	0	0	None	full or part time	control	0	1	up to 138%	0	Any college	neutral or somewhat satisfied	hormonal IUD
710	West Valley City Clinic	20-24	White, Non-Hispanic	1	0	0	0	0	0	0	None	full or part time	control	0	1	up to 138%	0	High school or less	neutral or somewhat satisfied
713	West Valley City Clinic	20-24	White, Non-Hispanic	0	0	0	0	0	0	0	None	student	control	1	0	up to 138%	1	Any college	completely satisfied	pills
719	West Valley City Clinic	20-24	White, Non-Hispanic		0	0	0	0	0	0	None	full or part time	control	0	0	up to 138%	0	Any college		pills
720	West Valley City Clinic	20-24	White, Non-Hispanic	0	0	0	0	1	0	0	None	full or part time	intervention	0	0	up to 138%	0	High school or less	neutral or somewhat satisfied	Depo shot
722	West Valley City Clinic	25-29	Hispanic (with any other race)	0	0	0	0	0	0	1	None	unemployed	intervention	1	0	138% and greater	1	High school or less	completely satisfied	NuvaRing
726	West Valley City Clinic	20-24	Hispanic (with any other race)	1	0	0	0	0	0	0	Private	full or part time	intervention	0	1	up to 138%	0	High school or less	not satisfied
730	West Valley City Clinic	25-29	Non-White, Other, non-hispanic	1	0	0	0	0	0	1	None	leave, retired, homemaker, other	intervention	1	0	138% and greater	0	Any college	completely satisfied	NuvaRing
734	South Jordan Clinic	25-29	White, Non-Hispanic	1	0	0	0	0	0	0	Private	full or part time	intervention	0	0	138% and greater	0	Any college	completely satisfied	hormonal IUD
749	West Valley City Clinic	25-29	White, Non-Hispanic	0	1	0	0	0	0	0	None	full or part time	intervention	0	0	up to 138%	1	Any college	completely satisfied	implant
758	West Valley City Clinic	20-24	White, Non-Hispanic	1	0	1	0	0	0	0	Private	full or part time	intervention	0	0	up to 138%	0	Any college	neutral or somewhat satisfied	copper IUD
759	South Jordan Clinic	18-19	White, Non-Hispanic	0	0	0	0	0	0	0	None	full or part time	intervention	0	0	up to 138%	0	High school or less	completely satisfied	pills
762	South Jordan Clinic	35+	White, Non-Hispanic	1	0	0	0	0	0	0	Private	full or part time	intervention	1	1	138% and greater	1	Any college	completely satisfied	hormonal IUD
766	West Valley City Clinic	25-29	Hispanic (with any other race)		1	0	0	0	0	0	None	unemployed	intervention	1	1	up to 138%	0	High school or less	completely satisfied	implant
771	Salt Lake Clinic	20-24	Non-White, Other, non-hispanic	0	0	0	0	1	0	0	None	student	intervention	0	0	up to 138%	1	Any college	completely satisfied	Depo shot
778	Salt Lake Clinic	30-34	White, Non-Hispanic	0	0	0	0	1	0	0	Private	full or part time	intervention	0	0	up to 138%	0	Any college	completely satisfied	Depo shot
779	West Valley City Clinic	35+	White, Non-Hispanic	1	0	0	0	0	0	0	Private	full or part time	intervention	0	0	up to 138%	0	Any college	neutral or somewhat satisfied	pills
781	South Jordan Clinic	20-24	White, Non-Hispanic	0	0	0	0	0	0	0	None	student	intervention	0	0	up to 138%	0	Any college	neutral or somewhat satisfied	pills
786	West Valley City Clinic	30-34	Hispanic (with any other race)	1	0	1	0	0	0	0	None	leave, retired, homemaker, other	intervention	0	0	138% and greater	1	Any college	not satisfied	copper IUD
789	West Valley City Clinic	18-19	White, Non-Hispanic		0	0	0	0	0	0	None	full or part time	intervention	0	0	up to 138%	0	High school or less		hormonal IUD
795	West Valley City Clinic	18-19	Non-White, Other, non-hispanic	0	1	0	0	0	0	0	None	full or part time	intervention	0	0	up to 138%	0	High school or less	not satisfied	implant
796	Salt Lake Clinic	35+	White, Non-Hispanic	0	0	0	0	0	0	0	None	unemployed	intervention	1	0	up to 138%	1	High school or less	completely satisfied	hormonal IUD
801	Salt Lake Clinic	35+	Hispanic (with any other race)	1	0	0	0	0	0	0	Medicaid or Medicare	unemployed	intervention	1	0	up to 138%	0	High school or less	completely satisfied	hormonal IUD
819	West Valley City Clinic	20-24	White, Non-Hispanic	1	0	0	0	1	0	0	Private	leave, retired, homemaker, other	intervention	0	0	up to 138%	0	High school or less	completely satisfied	Depo shot
834	South Jordan Clinic	20-24	Non-White, Other, non-hispanic	0	1	0	0	0	0	0	None	full or part time	intervention	0	0	up to 138%	0	Any college	neutral or somewhat satisfied	implant
853	Salt Lake Clinic	18-19	White, Non-Hispanic		1	0	0	0	0	0	None	leave, retired, homemaker, other	intervention	0	0	up to 138%	0	Any college		implant
861	West Valley City Clinic	18-19	Hispanic (with any other race)	0	0	1	0	0	0	0	Medicaid or Medicare	unemployed	intervention	1	0	up to 138%	0	High school or less	completely satisfied	copper IUD
874	West Valley City Clinic	30-34	Non-White, Other, non-hispanic	0	0	0	0	1	0	0	None	student	intervention	0	0	up to 138%	1	Any college	neutral or somewhat satisfied	Depo shot
881	South Jordan Clinic	35+	White, Non-Hispanic	1	0	0	0	0	0	0	None	full or part time	intervention	0	1	138% and greater	0	Any college	completely satisfied	pills
885	West Valley City Clinic	25-29	White, Non-Hispanic	1	1	0	0	0	0	0	None	full or part time	intervention	1	1	up to 138%	0	High school or less	not satisfied	implant
886	Salt Lake Clinic	25-29	Non-White, Other, non-hispanic	0	0	0	0	1	0	0	None	student	intervention	0	1	up to 138%	0	Any college	completely satisfied	Depo shot
892	West Valley City Clinic	20-24	Hispanic (with any other race)		0	0	0	0	0	0	None	full or part time	intervention	1	1	up to 138%	1	High school or less		pills
896	West Valley City Clinic	20-24	Hispanic (with any other race)	1	0	0	0	0	0	0	.p	leave, retired, homemaker, other	intervention	1	1	up to 138%	0	High school or less	completely satisfied
898	West Valley City Clinic	25-29	White, Non-Hispanic	1	0	0	0	0	0	1	Private	full or part time	intervention	0	1	138% and greater	1	High school or less	neutral or somewhat satisfied	NuvaRing
899	South Jordan Clinic	30-34	White, Non-Hispanic	0	0	0	0	0	0	0	None	student	intervention	0	1	138% and greater	0	Any college	completely satisfied	pills
901	West Valley City Clinic	18-19	Hispanic (with any other race)	1	0	0	0	0	0	0	None	unemployed	intervention	0	0	up to 138%	0	High school or less	neutral or somewhat satisfied	pills
908	West Valley City Clinic	20-24	White, Non-Hispanic	0	1	0	0	0	0	0	None	full or part time	intervention	0	0	up to 138%	0	High school or less	completely satisfied	implant
913	South Jordan Clinic	20-24	Non-White, Other, non-hispanic	0	0	0	0	0	0	1	None	student	intervention	0	0	up to 138%	0	High school or less	completely satisfied	NuvaRing
914	West Valley City Clinic	30-34	Hispanic (with any other race)		0	0	0	1	0	0		unemployed	intervention	0	0	up to 138%	0	Any college		Depo shot
918	West Valley City Clinic	18-19	Hispanic (with any other race)		1	0	0	0	0	0	None	unemployed	intervention	1	1	up to 138%	0	High school or less		implant
919	South Jordan Clinic	25-29	White, Non-Hispanic	0	0	0	0	0	0	0	None	unemployed	intervention	0	0	up to 138%	0	Any college	completely satisfied	pills
920	Salt Lake Clinic	25-29	Hispanic (with any other race)	0	0	1	0	0	0	0	Private	full or part time	intervention	1	1	138% and greater	1	High school or less	not satisfied	copper IUD
924	South Jordan Clinic	20-24	White, Non-Hispanic	0	1	0	0	0	0	0	Private	full or part time	intervention	0	0	138% and greater	0	High school or less	not satisfied	implant
930	West Valley City Clinic	20-24	White, Non-Hispanic	1	0	1	0	0	0	0	None	full or part time	intervention	0	0	138% and greater	0	High school or less	completely satisfied	copper IUD
931	West Valley City Clinic	30-34	White, Non-Hispanic	0	0	0	0	0	0	0	None	unemployed	intervention	0	1	up to 138%	0	Any college	completely satisfied	hormonal IUD
933	Salt Lake Clinic	18-19	White, Non-Hispanic	0	0	0	0	0	0	0	None	full or part time	intervention	0	0	up to 138%	0	High school or less	not satisfied	pills
934	South Jordan Clinic	20-24		1	0	0	0	0	0	0	Private	full or part time	intervention	0	0	up to 138%	0	Any college	completely satisfied	pills
936	West Valley City Clinic	20-24	White, Non-Hispanic	0	1	0	0	0	0	0	None	full or part time	intervention	0	0	138% and greater	0	High school or less	neutral or somewhat satisfied	implant
951	West Valley City Clinic	35+	White, Non-Hispanic	1	0	0	0	0	0	0	None	leave, retired, homemaker, other	intervention	1	1	up to 138%	0	Any college	completely satisfied	pills
954	South Jordan Clinic	18-19	White, Non-Hispanic	1	0	0	0	0	0	0	Private	full or part time	intervention	0	0	up to 138%	0	Any college	neutral or somewhat satisfied	pills
968	West Valley City Clinic	30-34	White, Non-Hispanic	1	0	1	0	0	0	0	Medicaid or Medicare	leave, retired, homemaker, other	intervention	1	1	up to 138%	0	High school or less	not satisfied	copper IUD
969	West Valley City Clinic	20-24	White, Non-Hispanic		0	0	0	0	0	0	None	unemployed	intervention	0	0	up to 138%	0	High school or less		hormonal IUD
975	Salt Lake Clinic	20-24	White, Non-Hispanic	0	0	0	0	0	0	0	Private	full or part time	intervention	0	0	up to 138%	0	Any college	not satisfied
976	South Jordan Clinic	20-24	White, Non-Hispanic	0	1	0	0	0	0	0	None	unemployed	intervention	1	0	138% and greater	0	High school or less	completely satisfied	implant
981	Salt Lake Clinic	25-29	White, Non-Hispanic	0	0	0	0	1	0	0	None	unemployed	intervention	0	0	up to 138%	0	High school or less	completely satisfied	Depo shot
984	Salt Lake Clinic	30-34	White, Non-Hispanic	0	0	0	0	0	0	0	None	full or part time	intervention	0	0	up to 138%	1	Any college	neutral or somewhat satisfied	pills
993	West Valley City Clinic	20-24	Non-White, Other, non-hispanic	0	0	0	0	0	0	0	None	full or part time	intervention	0	0	up to 138%	0	Any college	completely satisfied	pills
1001	West Valley City Clinic	18-19	Hispanic (with any other race)		0	0	0	1	0	0	None	student	intervention	0	0		0	High school or less		Depo shot
1006	South Jordan Clinic	25-29	White, Non-Hispanic	1	0	0	0	0	0	0	None	full or part time	intervention	1	0	138% and greater	0	High school or less	completely satisfied	pills
1010	South Jordan Clinic	20-24	White, Non-Hispanic	0	0	0	0	0	0	0	None	full or part time	intervention	0	0	138% and greater	0	Any college	completely satisfied	hormonal IUD
1041	West Valley City Clinic	30-34	White, Non-Hispanic	0	0	0	0	0	0	0	Private	full or part time	intervention	0	0	138% and greater	1	High school or less	not satisfied	hormonal IUD
1047	West Valley City Clinic	20-24	Hispanic (with any other race)	0	1	0	0	0	0	0	Private	full or part time	intervention	1	1	up to 138%	0	Any college	neutral or somewhat satisfied	implant
1056	West Valley City Clinic	35+	White, Non-Hispanic	1	0	0	0	1	0	0	None	full or part time	intervention	1	1	up to 138%	0	High school or less	completely satisfied	Depo shot
1060	South Jordan Clinic	20-24	White, Non-Hispanic	0	0	0	0	0	0	1	Private	full or part time	intervention	0	0	138% and greater	0	Any college	completely satisfied	NuvaRing
1066	West Valley City Clinic	20-24	Non-White, Other, non-hispanic		0	0	0	1	0	0	None	unemployed	intervention	0	1	up to 138%	0	High school or less		Depo shot
1081	Salt Lake Clinic	20-24		0	0	0	0	0	0	0	Private		intervention	0	0	up to 138%	0	High school or less	not satisfied	pills
1085	Salt Lake Clinic	20-24	White, Non-Hispanic	0	0	0	0	0	0	0	None	unemployed	intervention	0	0	up to 138%	0	High school or less	completely satisfied	pills
1088	South Jordan Clinic	25-29	Hispanic (with any other race)	1	0	1	0	0	0	0	None	full or part time	intervention	1	0	up to 138%	0	High school or less	completely satisfied	copper IUD
1090	West Valley City Clinic	35+	Hispanic (with any other race)	1	0	0	0	0	0	0	None	full or part time	intervention	1	1	up to 138%	1	High school or less		pills
1092	Salt Lake Clinic	35+	White, Non-Hispanic	1	0	0	0	0	0	0	None	unemployed	intervention	0	0	up to 138%	0	Any college	neutral or somewhat satisfied	hormonal IUD
1093	West Valley City Clinic	20-24	Hispanic (with any other race)	0	0	0	0	0	0	0	None	unemployed	intervention	1	1	up to 138%	0	Any college	completely satisfied	pills
1098	Salt Lake Clinic	20-24	White, Non-Hispanic	0	0	0	0	0	0	0	None	student	intervention	0	0	up to 138%	0	Any college	completely satisfied	hormonal IUD
1110	West Valley City Clinic	20-24	White, Non-Hispanic	1	0	1	0	0	0	0	Private	student	intervention	0	1	up to 138%	0	Any college	completely satisfied	copper IUD
1115	West Valley City Clinic	25-29	White, Non-Hispanic	1	0	1	0	0	0	0	None	full or part time	intervention	0	0	up to 138%	0	Any college	neutral or somewhat satisfied	copper IUD
1116	West Valley City Clinic	25-29	White, Non-Hispanic	1	0	0	0	0	0	0	None	full or part time	intervention	1	1	138% and greater	0	High school or less	completely satisfied	hormonal IUD
1118	South Jordan Clinic	20-24	Hispanic (with any other race)		0	0	0	0	0	0	None	full or part time	intervention	0	0	138% and greater	0	Any college		pills
1127	West Valley City Clinic	20-24	Hispanic (with any other race)		0	0	0	1	0	0	None	unemployed	intervention	1	0	up to 138%	0	High school or less		Depo shot
1130	West Valley City Clinic	20-24	White, Non-Hispanic		0	0	0	0	0	1	Private	full or part time	intervention	0	0	138% and greater	1	High school or less		NuvaRing
1153	South Jordan Clinic	25-29	White, Non-Hispanic	0	1	0	0	0	0	0	None	full or part time	intervention	0	0	138% and greater	0	Any college	completely satisfied	implant
1160	West Valley City Clinic	35+	White, Non-Hispanic	0	0	1	0	0	0	0	None	unemployed	intervention	1	1	up to 138%	0	Any college	neutral or somewhat satisfied	copper IUD
1164	South Jordan Clinic	20-24	Non-White, Other, non-hispanic	1	0	0	0	0	0	1	None	student	intervention	0	0	up to 138%	0	High school or less	not satisfied	NuvaRing
1174	West Valley City Clinic	20-24	White, Non-Hispanic	1	0	0	0	1	0	0	None	full or part time	intervention	0	0	up to 138%	0	High school or less	completely satisfied	Depo shot
1179	Salt Lake Clinic	20-24	White, Non-Hispanic	0	0	0	0	0	0	0	None	full or part time	intervention	1	1	up to 138%	0	High school or less	neutral or somewhat satisfied	hormonal IUD
1183	West Valley City Clinic	20-24	Hispanic (with any other race)	0	0	0	0	0	0	0	None	full or part time	intervention	0	1	138% and greater	0	High school or less	neutral or somewhat satisfied	pills
1184	Salt Lake Clinic	25-29	White, Non-Hispanic	0	0	0	0	0	0	1	None	unemployed	intervention	0	0	138% and greater	0	Any college	neutral or somewhat satisfied	NuvaRing
1188	West Valley City Clinic	20-24	White, Non-Hispanic		1	0	0	0	0	0	None	leave, retired, homemaker, other	intervention	0	0	up to 138%	0	High school or less		implant
1193	West Valley City Clinic	20-24	White, Non-Hispanic	0	0	0	0	0	0	0	None	unemployed	intervention	1	1	up to 138%	0	High school or less	completely satisfied	hormonal IUD
1196	Salt Lake Clinic	25-29	Non-White, Other, non-hispanic	1	0	1	0	0	0	0	None	full or part time	intervention	1	0	138% and greater	1	Any college	neutral or somewhat satisfied	copper IUD
1204	West Valley City Clinic	20-24	Non-White, Other, non-hispanic	1	1	0	0	0	0	0	None		intervention	1	1			Any college	completely satisfied	implant
1207	South Jordan Clinic	20-24	White, Non-Hispanic	1	1	0	0	0	0	0	None	unemployed	intervention	1	0	up to 138%	0	High school or less	neutral or somewhat satisfied	implant
1210	West Valley City Clinic	30-34	White, Non-Hispanic	1	0	0	0	0	0	0	None	full or part time	intervention	1	1	138% and greater	0	High school or less	completely satisfied	hormonal IUD
1219	West Valley City Clinic	25-29	Hispanic (with any other race)		0	0	0	0	0	0	None	unemployed	intervention	0	1	up to 138%	0	Any college		pills
1222	West Valley City Clinic	25-29	Hispanic (with any other race)	0	0	0	0	1	0	0	Medicaid or Medicare	full or part time	intervention	1	0	up to 138%	1	Any college	completely satisfied	Depo shot
1229	South Jordan Clinic	30-34	White, Non-Hispanic	1	0	0	0	0	0	0	None	full or part time	intervention	1	1	138% and greater	1	Any college	neutral or somewhat satisfied	hormonal IUD
1232	West Valley City Clinic	25-29	White, Non-Hispanic		0	0	0	0	0	0	None	full or part time	intervention	1	1	up to 138%	0	Any college		pills
1239	West Valley City Clinic	35+	White, Non-Hispanic	1	0	0	0	0	0	0	None	full or part time	intervention	0	0	138% and greater	0	Any college	completely satisfied	hormonal IUD
1247	Salt Lake Clinic	20-24	White, Non-Hispanic	1	1	0	0	0	0	0	Private	student	intervention	0	0	up to 138%	0	Any college	completely satisfied	implant
1254	West Valley City Clinic	25-29	White, Non-Hispanic	1	0	0	0	0	0	0	None	unemployed	intervention	1	0	up to 138%	1	High school or less	completely satisfied	hormonal IUD
1256	West Valley City Clinic	35+	White, Non-Hispanic	0	0	0	0	0	0	0	None	full or part time	intervention	1	1	up to 138%	0	High school or less	completely satisfied	hormonal IUD
1259	Salt Lake Clinic	25-29	White, Non-Hispanic	0	0	0	0	0	0	0	None	unemployed	intervention	1	1	up to 138%	0	Any college	neutral or somewhat satisfied	hormonal IUD
1261	Salt Lake Clinic	25-29	White, Non-Hispanic	1	0	0	0	0	0	0	None	full or part time	intervention	0	0	up to 138%	0	High school or less	neutral or somewhat satisfied	pills
1264	Salt Lake Clinic	30-34	White, Non-Hispanic	1	0	0	0	0	0	0	None	full or part time	intervention	0	0	up to 138%	1	Any college	completely satisfied	pills
1265	South Jordan Clinic	25-29	Hispanic (with any other race)	1	0	0	0	0	0	0	None	leave, retired, homemaker, other	intervention	0	0	up to 138%	0	Any college	completely satisfied	pills
1282	West Valley City Clinic	20-24	Non-White, Other, non-hispanic	0	0	0	0	0	0	1	Private	full or part time	intervention	0	1	up to 138%	1	High school or less	completely satisfied	NuvaRing
1303	West Valley City Clinic	20-24	Non-White, Other, non-hispanic		0	1	0	0	0	0	None	unemployed	intervention	1	0	up to 138%	0	High school or less		copper IUD
1305	West Valley City Clinic	25-29	White, Non-Hispanic	0	0	0	0	0	0	0	None	unemployed	intervention	0	1	up to 138%	0	High school or less	completely satisfied	pills
1308	South Jordan Clinic	35+	White, Non-Hispanic	1	0	0	0	0	0	0	Medicaid or Medicare	student	intervention	0	0	up to 138%	0	High school or less	neutral or somewhat satisfied	pills
1316	Salt Lake Clinic	25-29	Non-White, Other, non-hispanic	0	0	1	0	0	0	0	None	full or part time	intervention	1	1	up to 138%	0	High school or less		copper IUD
1326	Salt Lake Clinic	18-19	Hispanic (with any other race)	1	1	0	0	0	0	0	Private	student	intervention	0	0	up to 138%	0	High school or less	completely satisfied	implant
1330	West Valley City Clinic	25-29	White, Non-Hispanic	1	0	0	0	0	0	0	None	leave, retired, homemaker, other	intervention	1	0	up to 138%	0	Any college	completely satisfied	hormonal IUD
1342	West Valley City Clinic	20-24	White, Non-Hispanic	0	0	0	0	1	0	0	Private	student	intervention	0	0	up to 138%	1	Any college	neutral or somewhat satisfied	Depo shot
1344	West Valley City Clinic	18-19	Hispanic (with any other race)	0	0	0	0	0	0	0	None	full or part time	intervention	0	0	up to 138%	0	High school or less	completely satisfied	pills
1348	West Valley City Clinic	25-29	White, Non-Hispanic	1	0	0	0	0	0	0	None	full or part time	intervention	1	0	up to 138%	0	Any college	completely satisfied	pills
1353	South Jordan Clinic	20-24	White, Non-Hispanic	1	0	0	0	0	0	0	Private		intervention	0	0	up to 138%	1	Any college	completely satisfied	hormonal IUD
1356	West Valley City Clinic	35+	Hispanic (with any other race)	0	0	0	0	0	0	0	None	full or part time	intervention	1	1	up to 138%	1	High school or less	not satisfied	hormonal IUD
1358	West Valley City Clinic	18-19		0	1	0	0	0	0	0	.u	unemployed	intervention	0	0	up to 138%	0	High school or less	completely satisfied	implant
1360	West Valley City Clinic	35+	White, Non-Hispanic	0	0	0	0	0	0	0	None	full or part time	intervention	1	1	138% and greater	0	Any college	completely satisfied	pills
1361	Salt Lake Clinic	20-24	Hispanic (with any other race)	0	1	0	0	0	0	0	Private	full or part time	intervention	1	1	138% and greater		Any college	completely satisfied	implant
1366	Salt Lake Clinic	18-19	White, Non-Hispanic	1	0	0	0	0	0	0	None	full or part time	intervention	0	0	138% and greater	0	Any college	neutral or somewhat satisfied	hormonal IUD
1372	West Valley City Clinic	18-19	Non-White, Other, non-hispanic	0	0	0	0	0	0	1	None	unemployed	intervention	0	0	138% and greater	0	High school or less	completely satisfied	NuvaRing
1374	West Valley City Clinic	25-29	White, Non-Hispanic	0	0	0	0	1	0	0	None	leave, retired, homemaker, other	intervention	1	1	up to 138%	1	High school or less	completely satisfied	Depo shot
1378	West Valley City Clinic	30-34	White, Non-Hispanic	1	1	0	0	0	0	0	None	full or part time	intervention	0	1	up to 138%	0	High school or less	neutral or somewhat satisfied	implant
1390	West Valley City Clinic	20-24	White, Non-Hispanic	1	0	0	0	1	0	0	None	full or part time	intervention	0	1	138% and greater	0	Any college	completely satisfied	Depo shot
1391	West Valley City Clinic	25-29	Non-White, Other, non-hispanic	1	0	0	0	0	0	0	None	student	intervention	1	0	138% and greater	0	Any college	completely satisfied	pills
1395	Salt Lake Clinic	20-24	Hispanic (with any other race)	0	0	0	0	0	0	0	Private	full or part time	intervention	0	0	138% and greater	0	High school or less	completely satisfied	pills
1399	West Valley City Clinic	35+	White, Non-Hispanic	1	0	0	0	0	0	0	None	unemployed	intervention	0	0	up to 138%	0	Any college	completely satisfied	hormonal IUD
1401	South Jordan Clinic	30-34	White, Non-Hispanic	0	0	0	0	0	0	1	None	unemployed	intervention	0	0	138% and greater	1	Any college	completely satisfied	NuvaRing
1402	Salt Lake Clinic	20-24	Hispanic (with any other race)	0	0	0	0	0	0	0	None	unemployed	intervention	0	0	138% and greater	1	Any college	completely satisfied	pills
1404	West Valley City Clinic	18-19	White, Non-Hispanic	1	1	0	0	0	0	0	None	full or part time	intervention	0	1	up to 138%	0	High school or less	completely satisfied	implant
1409	West Valley City Clinic	20-24	Non-White, Other, non-hispanic	1	0	0	0	0	0	0	None	full or part time	intervention	0	0	138% and greater	1	High school or less	completely satisfied	pills
1416	South Jordan Clinic	35+	Hispanic (with any other race)	0	0	1	0	0	0	0		leave, retired, homemaker, other	intervention	1	0	up to 138%	0	High school or less	completely satisfied	copper IUD
1427	South Jordan Clinic	18-19	White, Non-Hispanic	1	0	0	0	1	0	0	None	full or part time	intervention	0	0	up to 138%	0	High school or less	completely satisfied	Depo shot
1429	Salt Lake Clinic	18-19	White, Non-Hispanic	1	0	1	0	0	0	0	None		intervention	0	1	up to 138%	0	High school or less	neutral or somewhat satisfied	copper IUD
1434	West Valley City Clinic	18-19	Non-White, Other, non-hispanic	0	0	0	0	1	0	0	Private	full or part time	intervention	0	0	138% and greater	0	High school or less	completely satisfied	Depo shot
1436	West Valley City Clinic	25-29	White, Non-Hispanic		0	0	0	0	0	0	None	unemployed	intervention	1	1	up to 138%	1	High school or less		pills
1453	South Jordan Clinic	30-34	White, Non-Hispanic	1	0	0	0	0	0	0	None	leave, retired, homemaker, other	intervention	0	0	up to 138%	0	Any college	completely satisfied	hormonal IUD
1454	Salt Lake Clinic	25-29	Hispanic (with any other race)	1	1	0	0	0	0	0	None	unemployed	intervention	0	1	138% and greater	1	Any college	neutral or somewhat satisfied	implant
1461	West Valley City Clinic	20-24	White, Non-Hispanic		0	0	0	1	0	0	None	unemployed	intervention	0	0	up to 138%	1	High school or less		Depo shot
1462	Salt Lake Clinic	20-24	Hispanic (with any other race)	1	1	0	0	0	0	0	None	unemployed	intervention	1	1	up to 138%	0	High school or less	completely satisfied	implant
1463	Salt Lake Clinic	25-29	Non-White, Other, non-hispanic		0	1	0	0	0	0	None	unemployed	intervention	0	0	up to 138%	0	High school or less		copper IUD
1472	West Valley City Clinic	25-29	White, Non-Hispanic	1	0	0	0	1	0	0	None	unemployed	intervention	1	0	up to 138%	1	Any college	neutral or somewhat satisfied	Depo shot
1476	West Valley City Clinic	20-24	White, Non-Hispanic	0	0	0	0	0	0	0	None	unemployed	intervention	0	0	up to 138%	0	High school or less	completely satisfied	hormonal IUD
1477	Salt Lake Clinic	30-34	White, Non-Hispanic	1	0	0	0	1	0	0	None	full or part time	intervention	1	0	up to 138%	0	High school or less	completely satisfied	Depo shot
1492	Salt Lake Clinic	35+	White, Non-Hispanic	0	0	0	0	0	0	0	None	full or part time	intervention	0	1	up to 138%	1	Any college	completely satisfied	pills
1493	Salt Lake Clinic	30-34	White, Non-Hispanic		1	0	0	0	0	0	Medicaid or Medicare	unemployed	intervention	1	1	up to 138%	0	High school or less		implant
1497	Salt Lake Clinic	20-24	White, Non-Hispanic		0	0	0	1	0	0	Private	full or part time	intervention	0	0	up to 138%	0	High school or less		Depo shot
1501	Salt Lake Clinic	18-19	White, Non-Hispanic	1	0	0	0	1	0	0	None	full or part time	intervention	0	0	up to 138%	0	High school or less	neutral or somewhat satisfied	Depo shot
1509	West Valley City Clinic	35+	Non-White, Other, non-hispanic	1	0	0	0	1	0	0	Medicaid or Medicare	leave, retired, homemaker, other	intervention	1	0	up to 138%	0	High school or less	not satisfied	Depo shot
1512	West Valley City Clinic	35+	Hispanic (with any other race)	0	1	0	0	0	0	0		unemployed	intervention	1	1	up to 138%	0	High school or less	neutral or somewhat satisfied	implant
1513	West Valley City Clinic	25-29	White, Non-Hispanic	1	0	0	0	0	0	0	Medicaid or Medicare	unemployed	intervention	1	1	up to 138%	0	High school or less	neutral or somewhat satisfied	pills
1516	Salt Lake Clinic	20-24	White, Non-Hispanic	1	0	0	0	0	0	0	None	full or part time	intervention	0	0	up to 138%	0	High school or less	completely satisfied	hormonal IUD
1519	West Valley City Clinic	25-29	Hispanic (with any other race)	1	0	0	0	0	0	0	None	full or part time	intervention	0	0	up to 138%	0	High school or less	neutral or somewhat satisfied	pills
1524	Salt Lake Clinic	20-24	Hispanic (with any other race)	1	0	0	0	0	0	0	None	full or part time	intervention	0	0	up to 138%	0	High school or less	completely satisfied	hormonal IUD
1529	West Valley City Clinic	20-24	White, Non-Hispanic	1	0	0	0	1	0	0	None	full or part time	intervention	0	0	up to 138%	0	High school or less	completely satisfied	Depo shot
1534	West Valley City Clinic	20-24	White, Non-Hispanic		1	0	0	0	0	0	.u	student	intervention	0	1	up to 138%	0	Any college		implant
1542	Salt Lake Clinic	35+	Non-White, Other, non-hispanic		0	0	0	0	0	0	None	full or part time	intervention	1	1	138% and greater	1	High school or less		pills
1543	Salt Lake Clinic	35+	White, Non-Hispanic	1	0	0	0	0	0	0	None	full or part time	intervention	1	1	138% and greater	1	Any college	completely satisfied	hormonal IUD
1555	South Jordan Clinic	20-24	White, Non-Hispanic	0	1	0	0	0	0	0	None	full or part time	intervention	0	0	up to 138%	1	High school or less	neutral or somewhat satisfied	implant
1566	West Valley City Clinic	18-19	Non-White, Other, non-hispanic	1	1	0	0	0	0	0	Private	student	intervention	0	1	up to 138%	0	High school or less	neutral or somewhat satisfied	implant
1568	Salt Lake Clinic	20-24	White, Non-Hispanic	0	0	0	0	1	0	0	Private	full or part time	intervention	0	1	up to 138%	0	High school or less	completely satisfied	Depo shot
1569	Salt Lake Clinic	35+	White, Non-Hispanic	1	0	0	0	0	0	0	Private	full or part time	intervention	1	0	138% and greater	0	Any college	neutral or somewhat satisfied	pills
1577	Salt Lake Clinic	25-29	Hispanic (with any other race)	0	1	0	0	0	0	0	.p	full or part time	intervention	1	1	up to 138%	0	Any college	neutral or somewhat satisfied	implant
1587	West Valley City Clinic	30-34	Hispanic (with any other race)		0	0	0	0	0	0	None	full or part time	intervention	1	1	up to 138%	0	High school or less		pills
1592	West Valley City Clinic	20-24	Hispanic (with any other race)	0	0	1	0	0	0	0	None	leave, retired, homemaker, other	intervention	1	1	up to 138%	0	High school or less		copper IUD
1595	West Valley City Clinic	35+	Hispanic (with any other race)	1	0	1	0	0	0	0	None	full or part time	intervention	1	0	up to 138%	0	High school or less	neutral or somewhat satisfied	copper IUD
1603	West Valley City Clinic	25-29	White, Non-Hispanic		1	0	0	0	0	0	None	full or part time	intervention	1	1	up to 138%	0	High school or less		implant
1608	West Valley City Clinic	18-19	White, Non-Hispanic		0	0	0	0	0	0	None	full or part time	intervention	0	0	up to 138%	0	High school or less		pills
1612	Salt Lake Clinic	18-19	White, Non-Hispanic	0	0	0	0	0	0	0	None	full or part time	intervention	0	0	up to 138%	0	High school or less	completely satisfied
1615	West Valley City Clinic	20-24	White, Non-Hispanic	1	1	0	0	0	0	0	None	full or part time	intervention	0	0	up to 138%	0	Any college	completely satisfied	implant
1619	West Valley City Clinic	25-29	White, Non-Hispanic		0	0	0	0	0	0	None	leave, retired, homemaker, other	intervention	1	0	up to 138%	1	Any college		pills
1622	West Valley City Clinic	20-24	Hispanic (with any other race)	0	0	0	0	0	0	0	None	full or part time	intervention	0	0	up to 138%	0	High school or less	completely satisfied	pills
1625	Salt Lake Clinic	25-29	White, Non-Hispanic	1	0	0	0	0	0	1	None	full or part time	intervention	0	0	138% and greater	0	Any college	completely satisfied	NuvaRing
1634	Salt Lake Clinic	20-24	Non-White, Other, non-hispanic	0	0	1	0	0	0	0	None	student	intervention	0	0	up to 138%	0	Any college	completely satisfied	copper IUD
1635	West Valley City Clinic	35+	Non-White, Other, non-hispanic	0	0	0	0	1	0	0	Medicaid or Medicare	unemployed	intervention	1	1	up to 138%	1	Any college	completely satisfied	Depo shot
1637	West Valley City Clinic	25-29	Hispanic (with any other race)	0	1	0	0	0	0	0	None	full or part time	intervention	1	0	up to 138%	0	High school or less	completely satisfied	implant
1638	West Valley City Clinic	20-24	White, Non-Hispanic	0	0	0	0	1	0	0	Medicaid or Medicare	leave, retired, homemaker, other	intervention	1	1	up to 138%	0	High school or less	completely satisfied	Depo shot
1641	Salt Lake Clinic	25-29	White, Non-Hispanic	1	0	0	0	1	0	0	None	full or part time	intervention	0	1	up to 138%	0	Any college	neutral or somewhat satisfied	Depo shot
1646	West Valley City Clinic	20-24	White, Non-Hispanic		0	0	0	0	0	0	None	full or part time	intervention	0	0	up to 138%	0	High school or less		pills
1655	Salt Lake Clinic	25-29	White, Non-Hispanic	1	0	0	0	0	0	0	None	full or part time	intervention	1	1	up to 138%	0	Any college	neutral or somewhat satisfied	pills
1664	Salt Lake Clinic	35+	White, Non-Hispanic		1	0	0	0	0	0	None	leave, retired, homemaker, other	intervention	1	1	up to 138%	1	High school or less		implant
1672	Salt Lake Clinic	18-19	Hispanic (with any other race)	1	0	0	0	1	0	0	None	full or part time	intervention	0	0	up to 138%	0	Any college	neutral or somewhat satisfied	Depo shot
1678	Salt Lake Clinic	25-29	White, Non-Hispanic		0	0	0	0	0	0	None	unemployed	intervention	0	0	up to 138%	0	High school or less		pills
1679	West Valley City Clinic	18-19	Hispanic (with any other race)	1	0	0	0	0	0	0	None	full or part time	intervention	1	1	up to 138%	0	High school or less	completely satisfied	hormonal IUD
1682	West Valley City Clinic	20-24	Hispanic (with any other race)	1	0	0	0	0	0	0	None	full or part time	intervention	0	0	up to 138%	0	Any college	neutral or somewhat satisfied	pills
1687	Salt Lake Clinic	30-34	White, Non-Hispanic	1	0	0	0	1	0	0	Private	full or part time	intervention	0	1	up to 138%	0	Any college	neutral or somewhat satisfied	Depo shot
1689	Salt Lake Clinic	20-24	Hispanic (with any other race)	1	1	0	0	0	0	0	None	unemployed	intervention	1	1	up to 138%	1	Any college	completely satisfied	implant
1693	West Valley City Clinic	20-24	White, Non-Hispanic		0	0	0	0	0	0	None	full or part time	intervention	0	0	138% and greater	0	Any college	neutral or somewhat satisfied	pills
1694	South Jordan Clinic	20-24	White, Non-Hispanic	0	0	0	0	0	0	0	None	full or part time	intervention	1	0	138% and greater	0	High school or less	neutral or somewhat satisfied	hormonal IUD
1695	Salt Lake Clinic	35+	White, Non-Hispanic	1	0	1	0	0	0	0	None	leave, retired, homemaker, other	intervention	1	1	up to 138%	0	Any college	completely satisfied	copper IUD
1697	Salt Lake Clinic	20-24	White, Non-Hispanic	1	0	0	0	1	0	0	None	full or part time	intervention	0	0	138% and greater	0	Any college	completely satisfied	Depo shot
1700	West Valley City Clinic	20-24	Hispanic (with any other race)	1	1	0	0	0	0	0	Private	student	intervention	0	0	138% and greater	0	Any college	completely satisfied	implant
1701	West Valley City Clinic	25-29	White, Non-Hispanic	1	0	1	0	0	0	0	None	leave, retired, homemaker, other	intervention	0	1	138% and greater	0		completely satisfied	copper IUD
1706	West Valley City Clinic	20-24	Hispanic (with any other race)	0	0	0	0	1	0	0	Private	full or part time	intervention	1	0	up to 138%	0	Any college	neutral or somewhat satisfied	Depo shot
1712	Salt Lake Clinic	25-29	Non-White, Other, non-hispanic	1	1	0	0	0	0	0	None	student	intervention	0	1	up to 138%	0	Any college	completely satisfied	implant
1715	West Valley City Clinic	18-19	White, Non-Hispanic	1	0	0	0	0	0	0	Private	unemployed	intervention	0	0	138% and greater	0	High school or less	neutral or somewhat satisfied	pills
1718	South Jordan Clinic	20-24	Hispanic (with any other race)	1	0	0	0	0	0	1	Private	unemployed	intervention	0	0	up to 138%	0	Any college	completely satisfied	NuvaRing
1721	South Jordan Clinic	20-24	White, Non-Hispanic	0	1	0	0	0	0	0	None	full or part time	intervention	0	0	138% and greater	0	Any college	neutral or somewhat satisfied	implant
1722	Salt Lake Clinic	20-24	Hispanic (with any other race)	0	1	0	0	0	0	0	None	full or part time	intervention	1	1	up to 138%	0	High school or less	neutral or somewhat satisfied	implant
1723	South Jordan Clinic	25-29	White, Non-Hispanic	0	0	0	0	0	0	0	None	student	intervention	1	1	up to 138%	0	High school or less	neutral or somewhat satisfied	hormonal IUD
1729	Salt Lake Clinic	20-24	White, Non-Hispanic	1	0	0	0	0	0	0	Private	student	intervention	0	0	up to 138%	0	Any college	neutral or somewhat satisfied	hormonal IUD
1731	Salt Lake Clinic	35+	White, Non-Hispanic	0	0	0	0	0	0	0	Private	full or part time	intervention	1	1	up to 138%	0	Any college	completely satisfied	hormonal IUD
1736	West Valley City Clinic	30-34	Non-White, Other, non-hispanic	1	0	1	0	0	0	0	None	unemployed	intervention	0	1	up to 138%	0	Any college	not satisfied	copper IUD
1737	Salt Lake Clinic	35+	White, Non-Hispanic	1	0	0	0	0	0	0	None	unemployed	intervention	1	1	up to 138%	0	High school or less	completely satisfied	hormonal IUD
1738	Salt Lake Clinic	20-24	White, Non-Hispanic		0	0	0	0	0	0	None	full or part time	intervention	0	0	up to 138%	0	High school or less		pills
1747	South Jordan Clinic	25-29	White, Non-Hispanic	0	1	0	0	0	0	0	None	full or part time	intervention	1	1	up to 138%	0	High school or less	completely satisfied	implant
1752	South Jordan Clinic	20-24	White, Non-Hispanic	0	0	0	0	1	0	0	.p	full or part time	intervention	0	0	up to 138%	0	Any college	neutral or somewhat satisfied	Depo shot
1753	Salt Lake Clinic	20-24	White, Non-Hispanic	0	0	0	0	0	0	0	None	full or part time	intervention	0	0	up to 138%	0	High school or less	completely satisfied	pills
1756	South Jordan Clinic	20-24	White, Non-Hispanic	1	0	1	0	0	0	0	Private	full or part time	intervention	0	0	138% and greater	0	High school or less	completely satisfied	copper IUD
1760	West Valley City Clinic	20-24	White, Non-Hispanic	1	1	0	0	0	0	0	None	full or part time	intervention	1	0	up to 138%	0	High school or less	completely satisfied	implant
1763	West Valley City Clinic	30-34	Hispanic (with any other race)	1	0	0	0	1	0	0		leave, retired, homemaker, other	intervention	1	1	up to 138%	0	High school or less	neutral or somewhat satisfied	Depo shot
1771	South Jordan Clinic	25-29	White, Non-Hispanic	0	0	0	0	1	0	0	None	student	intervention	0	0	up to 138%	0	Any college	completely satisfied	Depo shot
1777	Salt Lake Clinic	25-29	White, Non-Hispanic	1	0	1	0	0	0	0	Private	full or part time	intervention	0	0	138% and greater	0	Any college	neutral or somewhat satisfied	copper IUD
1792	Salt Lake Clinic	20-24	Hispanic (with any other race)		0	0	0	0	0	1	None	unemployed	intervention	0	0	up to 138%	1	High school or less		NuvaRing
1799	Salt Lake Clinic	20-24	White, Non-Hispanic	1	1	0	0	0	0	0	Private	full or part time	intervention	0	1	up to 138%	0	Any college	neutral or somewhat satisfied	implant
1804	West Valley City Clinic	35+	Hispanic (with any other race)	0	0	0	0	0	0	0	None	full or part time	intervention	1	0	up to 138%	1	High school or less	neutral or somewhat satisfied	hormonal IUD
1805	Salt Lake Clinic	25-29	White, Non-Hispanic	0	0	0	0	1	0	0	Private	full or part time	intervention	0	0	138% and greater	0	Any college	neutral or somewhat satisfied	Depo shot
1807	South Jordan Clinic	25-29	White, Non-Hispanic	1	0	0	0	1	0	0	None	unemployed	intervention	0	0	up to 138%	0	Any college	completely satisfied	Depo shot
1808	South Jordan Clinic	18-19	White, Non-Hispanic	1	0	0	0	0	0	0	None	unemployed	intervention	0	1	up to 138%	0	High school or less	neutral or somewhat satisfied	hormonal IUD
1814	Salt Lake Clinic	35+	White, Non-Hispanic	1	0	0	0	0	0	0	Private	full or part time	intervention	1	1	up to 138%	0	Any college	completely satisfied	hormonal IUD
1820	South Jordan Clinic	25-29	White, Non-Hispanic	0	0	0	0	0	0	0	None	full or part time	intervention	1	1	138% and greater	0	High school or less	completely satisfied	hormonal IUD
1825	West Valley City Clinic	20-24	Non-White, Other, non-hispanic	0	0	0	0	1	0	0	None		intervention	1	0	up to 138%	0	High school or less	neutral or somewhat satisfied	Depo shot
1826	Salt Lake Clinic	30-34	Hispanic (with any other race)	0	1	0	0	0	0	0	Private	full or part time	intervention	1	0	138% and greater	0	Any college	neutral or somewhat satisfied	implant
1827	Salt Lake Clinic	20-24	White, Non-Hispanic	1	0	0	0	0	0	0	None	full or part time	intervention	0	0	up to 138%	1	High school or less	completely satisfied	hormonal IUD
1831	West Valley City Clinic	20-24	White, Non-Hispanic	0	0	0	0	0	0	0	None	unemployed	intervention	0	0	up to 138%	0	Any college		pills
1838	West Valley City Clinic	25-29	White, Non-Hispanic	0	0	0	0	1	0	0	None	full or part time	intervention	1	1	up to 138%	0	High school or less	completely satisfied	Depo shot
1842	Salt Lake Clinic	25-29	White, Non-Hispanic	1	0	0	0	0	0	1	None	unemployed	intervention	1	0		0	High school or less		NuvaRing
1848	Salt Lake Clinic	18-19	Hispanic (with any other race)	1	0	0	0	0	0	0	None	student	intervention	0	0	up to 138%	0	Any college	completely satisfied
1851	Salt Lake Clinic	18-19	White, Non-Hispanic	1	0	0	0	0	0	0	None	full or part time	intervention	0	1	138% and greater	0	High school or less	completely satisfied	hormonal IUD
1855	Salt Lake Clinic	20-24	Hispanic (with any other race)		0	0	0	1	0	0	None	full or part time	intervention	1	0		0	High school or less		Depo shot
1864	Salt Lake Clinic	20-24	Hispanic (with any other race)		1	0	0	0	0	0	None		intervention	1	0	138% and greater	1	Any college		implant
1867	Salt Lake Clinic	20-24	Non-White, Other, non-hispanic	1	0	0	0	0	0	0	Private	full or part time	intervention	0	1	up to 138%	1	High school or less	completely satisfied	hormonal IUD
1868	West Valley City Clinic	20-24	White, Non-Hispanic	0	1	0	0	0	0	0	None	full or part time	intervention	1	1	138% and greater	0	Any college	neutral or somewhat satisfied	implant
1877	Salt Lake Clinic	20-24	White, Non-Hispanic	1	0	0	0	0	0	0	None	student	intervention	0	0	up to 138%	0	High school or less	not satisfied	pills
1894	Salt Lake Clinic	20-24	White, Non-Hispanic	1	1	0	0	0	0	0	None	full or part time	intervention	0	0	up to 138%	0	High school or less	not satisfied	implant
1895	Salt Lake Clinic	20-24	Hispanic (with any other race)	0	0	0	0	0	0	0	None	full or part time	intervention	0	0	up to 138%	0	High school or less	neutral or somewhat satisfied	pills
1896	West Valley City Clinic	20-24	White, Non-Hispanic	1	0	0	0	0	0	0	None	full or part time	intervention	0	1	up to 138%	0	Any college	completely satisfied	hormonal IUD
1898	Salt Lake Clinic	20-24	Non-White, Other, non-hispanic	0	0	0	0	0	0	0	None	unemployed	intervention	1	1	up to 138%	0	High school or less	not satisfied	hormonal IUD
1899	Salt Lake Clinic	20-24		1	0	0	0	0	0	0	None	student	intervention	1	0	up to 138%	1	Any college	completely satisfied	pills
1900	West Valley City Clinic	25-29	White, Non-Hispanic	1	1	0	0	0	0	0	None	full or part time	intervention	1	1	138% and greater	1	High school or less	neutral or somewhat satisfied	implant
1901	Salt Lake Clinic	35+	White, Non-Hispanic	1	0	0	0	0	0	0	None	full or part time	intervention	1	1	138% and greater	0	Any college	completely satisfied	hormonal IUD
1902	West Valley City Clinic	25-29	White, Non-Hispanic	1	0	0	0	0	0	0	None	full or part time	intervention	0	0	up to 138%	0	Any college	neutral or somewhat satisfied	pills
1906	West Valley City Clinic	18-19	White, Non-Hispanic	0	1	0	0	0	0	0	None	full or part time	intervention	1	1			High school or less	neutral or somewhat satisfied	implant
1911	South Jordan Clinic	25-29	Hispanic (with any other race)	1	0	0	0	0	0	0	None	leave, retired, homemaker, other	intervention	0	0	up to 138%	0	Any college	neutral or somewhat satisfied	pills
1912	West Valley City Clinic	20-24	White, Non-Hispanic	1	0	0	0	0	0	0	Private	student	intervention	0	0	138% and greater	0	Any college	completely satisfied
1921	West Valley City Clinic	18-19	Non-White, Other, non-hispanic	0	0	1	0	0	0	0	None	full or part time	intervention	0	0	up to 138%	0	High school or less	neutral or somewhat satisfied	copper IUD
1922	West Valley City Clinic	30-34	Non-White, Other, non-hispanic	1	1	0	0	0	0	0	None	leave, retired, homemaker, other	intervention	0	0	up to 138%	0	Any college	completely satisfied	implant
1923	West Valley City Clinic	18-19	White, Non-Hispanic	1	1	0	0	0	0	0	None	full or part time	intervention	0	0	up to 138%	0	High school or less	completely satisfied	implant
1933	Salt Lake Clinic	25-29	White, Non-Hispanic	1	0	1	0	0	0	0	None	full or part time	intervention	0	1	138% and greater	0	High school or less	neutral or somewhat satisfied	copper IUD
1937	Salt Lake Clinic	25-29	Non-White, Other, non-hispanic	1	0	0	0	0	0	0	Private	unemployed	intervention	0	0	up to 138%	1	Any college		pills
1941	West Valley City Clinic	25-29	Non-White, Other, non-hispanic	1	0	1	0	0	0	0	None	unemployed	intervention	0	1	up to 138%	0	Any college	completely satisfied	copper IUD
1943	West Valley City Clinic	20-24	Hispanic (with any other race)	1	1	0	0	0	0	0	None	full or part time	intervention	1	1	up to 138%	0		neutral or somewhat satisfied	implant
1946	South Jordan Clinic	25-29	White, Non-Hispanic	1	0	0	0	0	0	0	Private	student	intervention	0	1	138% and greater	0	Any college	completely satisfied	hormonal IUD
1950	Salt Lake Clinic	18-19	Non-White, Other, non-hispanic	0	1	0	0	0	0	0	None	full or part time	intervention	0	0	up to 138%	0	High school or less	completely satisfied	implant
1953	Salt Lake Clinic	30-34	White, Non-Hispanic	1	0	0	0	0	0	1	.p		intervention	0	0	138% and greater	0	Any college	not satisfied	NuvaRing
1955	West Valley City Clinic	35+	Hispanic (with any other race)	1	0	0	0	0	0	1	None	student	intervention	1	1	up to 138%	1	Any college	completely satisfied	NuvaRing
1956	South Jordan Clinic	20-24	Non-White, Other, non-hispanic	0	0	1	0	0	0	0	Private	full or part time	intervention	0	0	up to 138%	0	High school or less	neutral or somewhat satisfied	copper IUD
1967	South Jordan Clinic	20-24	White, Non-Hispanic	1	0	0	0	0	0	0	Private	full or part time	intervention	0	0	138% and greater	0	Any college	neutral or somewhat satisfied	hormonal IUD
1975	West Valley City Clinic	25-29	White, Non-Hispanic	1	1	0	0	0	0	0	None	student	intervention	0	0	138% and greater	0	Any college	completely satisfied	implant
1976	West Valley City Clinic	18-19	White, Non-Hispanic	0	0	0	0	1	0	0	Private	full or part time	intervention	0	0	up to 138%	0	High school or less	completely satisfied	Depo shot
1978	West Valley City Clinic	35+	White, Non-Hispanic		0	0	0	0	0	0	None	unemployed	intervention	1	1	up to 138%	0	High school or less		hormonal IUD
1980	Salt Lake Clinic	20-24	White, Non-Hispanic	0	0	0	0	0	0	0	Medicaid or Medicare	unemployed	intervention	1	0	up to 138%	0	High school or less	completely satisfied	pills
1981	Salt Lake Clinic	20-24	White, Non-Hispanic	0	1	0	0	0	0	0	None	full or part time	intervention	0	1	138% and greater	0	High school or less	neutral or somewhat satisfied	implant
1996	West Valley City Clinic	20-24	Hispanic (with any other race)	1	1	0	0	0	0	0	.u	full or part time	intervention	0	1	138% and greater	0	High school or less	completely satisfied	implant
1997	West Valley City Clinic	20-24	White, Non-Hispanic	0	0	0	0	0	0	0	Private	full or part time	intervention	1	0	138% and greater	0		completely satisfied	hormonal IUD
2000	West Valley City Clinic	18-19	White, Non-Hispanic	0	0	0	0	1	0	0	Private	full or part time	intervention	0	0	138% and greater	0	Any college	completely satisfied	Depo shot
2006	South Jordan Clinic	25-29	White, Non-Hispanic	0	0	0	0	1	0	0	Private	full or part time	intervention	0	0	138% and greater	0	Any college	completely satisfied	Depo shot
2008	South Jordan Clinic	20-24	Non-White, Other, non-hispanic	0	0	0	0	0	0	0	None	full or part time	intervention	0	0	up to 138%	0	High school or less	completely satisfied	pills
2009	West Valley City Clinic	30-34	Hispanic (with any other race)	0	0	1	0	0	0	0	None	unemployed	intervention	1	1	up to 138%	1	High school or less	completely satisfied	copper IUD
2017	South Jordan Clinic	30-34	White, Non-Hispanic		0	0	0	1	0	0	None	full or part time	intervention	0	0	up to 138%	1	High school or less		Depo shot
2024	Salt Lake Clinic	18-19	Hispanic (with any other race)	0	0	0	0	0	0	1	Private	full or part time	intervention	0	0	138% and greater	0	High school or less	neutral or somewhat satisfied	NuvaRing
2025	West Valley City Clinic	18-19	White, Non-Hispanic	1	1	0	0	0	0	0	None	student	intervention	0	0	138% and greater	0	Any college	completely satisfied	implant
2029	Salt Lake Clinic	18-19	White, Non-Hispanic	0	1	0	0	0	0	0	Private	full or part time	intervention	0	1	138% and greater	0	Any college	neutral or somewhat satisfied	implant
2034	West Valley City Clinic	18-19	White, Non-Hispanic	0	0	0	0	0	0	0	Private	student	intervention	0	0	up to 138%	0	Any college	not satisfied	hormonal IUD
2035	West Valley City Clinic	20-24	Non-White, Other, non-hispanic		0	0	0	1	0	0	None	unemployed	intervention	1	0	up to 138%				Depo shot
2039	Salt Lake Clinic	18-19	White, Non-Hispanic	1	0	1	0	0	0	0	None	full or part time	intervention	0	0	up to 138%	0	High school or less	completely satisfied	copper IUD
2040	Salt Lake Clinic	20-24	White, Non-Hispanic	0	0	0	0	0	0	0	Private	full or part time	intervention	0	0	up to 138%	0	High school or less	neutral or somewhat satisfied	pills
2042	West Valley City Clinic	20-24	White, Non-Hispanic	1	0	0	0	0	0	0	.u	full or part time	intervention	1	0	up to 138%	0	High school or less	neutral or somewhat satisfied	pills
2045	Salt Lake Clinic	35+	White, Non-Hispanic	0	0	0	0	0	0	0	None	full or part time	intervention	1	0	up to 138%	0	High school or less	completely satisfied	hormonal IUD
2047	West Valley City Clinic	20-24	White, Non-Hispanic	1	0	0	0	0	0	0	Private	full or part time	intervention	1	0	138% and greater	1	Any college	neutral or somewhat satisfied	hormonal IUD
2075	West Valley City Clinic	20-24	White, Non-Hispanic	0	0	0	0	1	0	0	None	unemployed	intervention	0	0	up to 138%	0	High school or less	neutral or somewhat satisfied	Depo shot
2077	Salt Lake Clinic	20-24	White, Non-Hispanic	1	0	1	0	0	0	0	Private	student	intervention	0	0	138% and greater	0	Any college	completely satisfied	copper IUD
2078	Salt Lake Clinic	25-29	White, Non-Hispanic	0	0	0	0	0	0	0	Private	full or part time	intervention	0	0	138% and greater	0	Any college	completely satisfied	pills
2088	Salt Lake Clinic	25-29	White, Non-Hispanic	1	0	0	0	0	0	0	Medicaid or Medicare	full or part time	intervention	1	1	up to 138%	1	Any college	completely satisfied	hormonal IUD
2091	South Jordan Clinic	20-24	White, Non-Hispanic	1	0	0	0	0	0	0	None	full or part time	intervention	0	0	138% and greater	0	High school or less	neutral or somewhat satisfied	hormonal IUD
2100	West Valley City Clinic	20-24	White, Non-Hispanic	0	0	0	0	0	0	0	Private		intervention	0	0	138% and greater	0	High school or less	completely satisfied
2107	South Jordan Clinic	20-24	White, Non-Hispanic	1	0	1	0	0	0	0	None	full or part time	intervention	0	0	up to 138%	0	Any college	completely satisfied	copper IUD
2109	Salt Lake Clinic	20-24	White, Non-Hispanic	1	1	0	0	0	0	0	None	full or part time	intervention	0	0	138% and greater	0	Any college	completely satisfied	implant
2116	Salt Lake Clinic	20-24	White, Non-Hispanic	1	0	0	0	0	0	0	Private	full or part time	intervention	0	1	138% and greater	0	Any college	completely satisfied	hormonal IUD
2117	Salt Lake Clinic	30-34	Non-White, Other, non-hispanic		0	1	0	0	0	0	None	full or part time	intervention	0	0	up to 138%	1	High school or less		copper IUD
2119	Salt Lake Clinic	30-34	Non-White, Other, non-hispanic	0	0	1	0	0	0	0	.u	full or part time	intervention	0	0	138% and greater	0	Any college	completely satisfied	copper IUD
2123	Salt Lake Clinic	20-24	White, Non-Hispanic	1	0	0	0	0	0	0	None	unemployed	intervention	0	0	up to 138%	0	High school or less	neutral or somewhat satisfied	pills
2125	South Jordan Clinic	20-24	Hispanic (with any other race)	0	0	0	0	0	0	0	None	student	intervention	1	1	138% and greater	0	Any college	completely satisfied	pills
2131	South Jordan Clinic	20-24	Non-White, Other, non-hispanic	1	0	1	0	0	0	0	Private	full or part time	intervention	0	0	up to 138%	0	Any college	completely satisfied	copper IUD
2134	South Jordan Clinic	30-34	White, Non-Hispanic		0	0	0	0	0	1	None	leave, retired, homemaker, other	intervention	1	1	138% and greater	1	Any college		NuvaRing
2144	West Valley City Clinic	20-24	White, Non-Hispanic	0	0	0	0	0	0	0	Private	full or part time	intervention	0	1	up to 138%	0	Any college	completely satisfied	hormonal IUD
2147	Salt Lake Clinic	25-29	Hispanic (with any other race)	1	0	0	0	1	0	0	None	unemployed	intervention	1	0	up to 138%	0	High school or less	completely satisfied	Depo shot
2156	West Valley City Clinic	20-24	White, Non-Hispanic		0	0	0	0	0	0	None	student	intervention	1	0	up to 138%	0	High school or less		pills
2164	West Valley City Clinic	25-29	Hispanic (with any other race)	0	0	0	0	0	0	0	Private	full or part time	intervention	0	0	138% and greater	0	Any college	neutral or somewhat satisfied	pills
2173	South Jordan Clinic	20-24	Hispanic (with any other race)	1	1	0	0	0	0	0	None	unemployed	intervention	1	1	up to 138%	0	High school or less	not satisfied	implant
2174	West Valley City Clinic	25-29	Hispanic (with any other race)		0	0	0	0	0	0	None	unemployed	intervention	1	1	up to 138%		High school or less		hormonal IUD
2176	West Valley City Clinic	35+	Hispanic (with any other race)	0	1	0	0	0	0	0	None	full or part time	intervention	1	1	up to 138%	0	High school or less	completely satisfied	implant
2177	South Jordan Clinic	25-29	White, Non-Hispanic	0	0	1	0	0	0	0	None	student	intervention	0	0	up to 138%	0	Any college	neutral or somewhat satisfied	copper IUD
2178	West Valley City Clinic	25-29	White, Non-Hispanic	0	0	0	0	0	0	1	None	full or part time	intervention	0	0	up to 138%	0		completely satisfied	NuvaRing
2180	Salt Lake Clinic	20-24	Hispanic (with any other race)	1	0	0	0	0	0	1	None	full or part time	intervention	0	0	138% and greater	0	Any college	neutral or somewhat satisfied	NuvaRing
2181	West Valley City Clinic	20-24	Non-White, Other, non-hispanic		0	0	0	0	0	0	None	full or part time	intervention	0	1	up to 138%	0	Any college		pills
2182	Salt Lake Clinic	20-24	Non-White, Other, non-hispanic	0	0	0	0	0	0	0	None	full or part time	intervention	0	0	up to 138%	0	Any college	neutral or somewhat satisfied	pills
2183	West Valley City Clinic	18-19	Hispanic (with any other race)		1	0	0	0	0	0	None	full or part time	intervention	0	0		0	High school or less		implant
2186	Salt Lake Clinic	25-29	White, Non-Hispanic	1	0	1	0	0	0	0	None	full or part time	intervention	1	0	138% and greater	0	High school or less	completely satisfied	copper IUD
2201	West Valley City Clinic	20-24	White, Non-Hispanic	1	1	0	0	0	0	0	Medicaid or Medicare	leave, retired, homemaker, other	intervention	0	0	up to 138%	0	High school or less	completely satisfied	implant
2208	West Valley City Clinic	25-29	Hispanic (with any other race)	1	0	0	0	0	0	0	None	leave, retired, homemaker, other	intervention	1	0	up to 138%	0	High school or less	completely satisfied	hormonal IUD
2209	Salt Lake Clinic	18-19	Hispanic (with any other race)		0	0	0	0	0	0	None	full or part time	intervention	0	0	138% and greater	0	High school or less		pills
2212	Salt Lake Clinic	25-29	Hispanic (with any other race)	1	1	0	0	0	0	0	None	unemployed	intervention	0	0	up to 138%	0	Any college	completely satisfied	implant
2222	South Jordan Clinic	20-24	White, Non-Hispanic	1	0	0	0	1	0	0	None	student	intervention	0	0	up to 138%	0	Any college	neutral or somewhat satisfied	Depo shot
2231	South Jordan Clinic	20-24	White, Non-Hispanic	0	0	0	0	0	0	0	None	full or part time	intervention	0	0	up to 138%	0	High school or less	completely satisfied	pills
2232	West Valley City Clinic	18-19	Non-White, Other, non-hispanic		1	0	0	0	0	0	None	full or part time	intervention	1	0	up to 138%	0	High school or less		implant
2233	Salt Lake Clinic	30-34	White, Non-Hispanic	1	0	1	0	0	0	0	None	leave, retired, homemaker, other	intervention	1	1	up to 138%	0	Any college	neutral or somewhat satisfied	copper IUD
2234	West Valley City Clinic	20-24	White, Non-Hispanic	1	0	0	0	0	0	0	Private	student	intervention	0	0	up to 138%	0	High school or less	completely satisfied	hormonal IUD
2244	West Valley City Clinic	20-24	Hispanic (with any other race)		1	0	0	0	0	0	None	unemployed	intervention	0	0	up to 138%	0	High school or less		implant
2245	West Valley City Clinic	35+	White, Non-Hispanic	1	0	0	0	1	0	0	None	unemployed	intervention	0	0	up to 138%	0	High school or less	completely satisfied	Depo shot
2248	Salt Lake Clinic	18-19	Non-White, Other, non-hispanic	1	0	0	0	0	0	0	Private	full or part time	intervention	0	0	up to 138%	0	High school or less	not satisfied	hormonal IUD
2252	South Jordan Clinic	20-24	White, Non-Hispanic	1	1	0	0	0	0	0	None	full or part time	intervention	1	1	138% and greater	0	Any college	neutral or somewhat satisfied	implant
2253	West Valley City Clinic	35+	Hispanic (with any other race)	0	0	0	0	0	0	0	Medicaid or Medicare	full or part time	intervention	1	0	up to 138%	0	High school or less	completely satisfied	pills
2258	Salt Lake Clinic	20-24	Non-White, Other, non-hispanic	0	0	0	0	0	0	0	None	full or part time	intervention	0	0	up to 138%	0	High school or less	completely satisfied	pills
2265	West Valley City Clinic	25-29	Hispanic (with any other race)	0	0	1	0	0	0	0	None	unemployed	intervention	1	1	up to 138%	0	High school or less	completely satisfied	copper IUD
2268	West Valley City Clinic	30-34		0	0	0	0	0	0	0	None	leave, retired, homemaker, other	intervention	0	0	up to 138%	0	Any college	completely satisfied	hormonal IUD
2272	West Valley City Clinic	20-24	Hispanic (with any other race)	1	0	0	0	1	0	0	None	leave, retired, homemaker, other	intervention	1	1	up to 138%	0	High school or less	neutral or somewhat satisfied	Depo shot
2277	West Valley City Clinic	25-29	Hispanic (with any other race)	0	0	0	0	0	0	1	None	unemployed	intervention	1	1	up to 138%	0	High school or less		NuvaRing
2278	Salt Lake Clinic	20-24	White, Non-Hispanic	0	1	0	0	0	0	0	None	full or part time	intervention	0	1	up to 138%	0	High school or less	completely satisfied	implant
2280	West Valley City Clinic	35+	White, Non-Hispanic		0	0	0	0	0	0	None	unemployed	intervention	1	0	up to 138%	1	High school or less		hormonal IUD
2287	Salt Lake Clinic	20-24	White, Non-Hispanic	1	0	0	0	0	0	0	Private	unemployed	intervention	0	0	up to 138%	0	Any college	completely satisfied	pills
2299	West Valley City Clinic	20-24	White, Non-Hispanic	0	0	0	0	0	0	0	None	unemployed	intervention	0	0	up to 138%	0	Any college	completely satisfied	pills
2307	West Valley City Clinic	25-29	Non-White, Other, non-hispanic	0	0	0	0	1	0	0	.p	unemployed	intervention	1	0	up to 138%	0	High school or less	completely satisfied	Depo shot
2309	West Valley City Clinic	30-34	Hispanic (with any other race)		1	0	0	0	0	0	None	leave, retired, homemaker, other	intervention	1	0	up to 138%	0			implant
2314	West Valley City Clinic	18-19	White, Non-Hispanic	1	0	0	0	0	0	0	Medicaid or Medicare	full or part time	intervention	0	0	up to 138%	0	High school or less	completely satisfied	hormonal IUD
2318	West Valley City Clinic	20-24	White, Non-Hispanic	0	1	0	0	0	0	0	Private	unemployed	intervention	0	1	up to 138%	0	High school or less	completely satisfied	implant
2322	Salt Lake Clinic	18-19	Hispanic (with any other race)	0	0	0	0	0	0	0	None	full or part time	intervention	0	0	up to 138%	0	Any college	completely satisfied	pills
2324	West Valley City Clinic	30-34	White, Non-Hispanic		0	0	0	1	0	0	None	leave, retired, homemaker, other	intervention	1	0	138% and greater	0	High school or less		Depo shot
2327	West Valley City Clinic	25-29	White, Non-Hispanic	1	0	0	0	0	0	0	None	full or part time	intervention	0	1	138% and greater	0	High school or less	completely satisfied	hormonal IUD
2338	West Valley City Clinic	35+	Hispanic (with any other race)	1	0	1	0	0	0	0	Medicaid or Medicare		intervention	0	1	up to 138%	0	High school or less	completely satisfied	copper IUD
2340	West Valley City Clinic	20-24	Non-White, Other, non-hispanic	0	0	0	0	0	0	0	None	full or part time	intervention	1	1	up to 138%	1	High school or less	not satisfied	pills
2354	South Jordan Clinic	20-24	Hispanic (with any other race)	1	1	0	0	0	0	0	Private	unemployed	intervention	1	0	up to 138%	0	High school or less	neutral or somewhat satisfied	implant
2358	West Valley City Clinic	35+	White, Non-Hispanic		1	0	0	0	0	0	Private	full or part time	intervention	1	0	up to 138%	0	Any college		implant
2370	South Jordan Clinic	18-19	White, Non-Hispanic		1	0	0	0	0	0	None	full or part time	intervention	0	0	up to 138%	0	High school or less		implant
2371	South Jordan Clinic	18-19	White, Non-Hispanic	1	0	0	0	0	0	0	None	full or part time	intervention	0	0	up to 138%	0	Any college		hormonal IUD
2372	South Jordan Clinic	20-24	White, Non-Hispanic	1	0	1	0	0	0	0	None	full or part time	intervention	0	0	up to 138%	0	Any college	completely satisfied	copper IUD
2373	West Valley City Clinic	30-34	Hispanic (with any other race)	1	0	0	0	0	0	0	None	unemployed	intervention	1	0	138% and greater	0	High school or less	neutral or somewhat satisfied	hormonal IUD
2376	West Valley City Clinic	35+	Hispanic (with any other race)		0	0	0	1	0	0	None	full or part time	intervention	1	0	up to 138%	0	High school or less		Depo shot
2377	Salt Lake Clinic	20-24	Hispanic (with any other race)	1	0	0	0	0	0	0	None	student	intervention	0	0	up to 138%	0	Any college	completely satisfied	pills
2379	South Jordan Clinic	18-19	White, Non-Hispanic	0	0	1	0	0	0	0	None	full or part time	intervention	0	0	up to 138%	0	High school or less	neutral or somewhat satisfied	copper IUD
2384	Salt Lake Clinic	20-24	White, Non-Hispanic	1	0	1	0	0	0	0	Private	full or part time	intervention	0	0	up to 138%	0	High school or less	completely satisfied	copper IUD
2386	Salt Lake Clinic	20-24	White, Non-Hispanic	1	0	0	0	1	0	0	None	full or part time	intervention	0	0	up to 138%	0	High school or less	completely satisfied	Depo shot
2392	Salt Lake Clinic	25-29	White, Non-Hispanic	1	0	0	0	0	0	0	Private	student	intervention	0	0	up to 138%	0	Any college	completely satisfied	pills
2394	West Valley City Clinic	20-24	White, Non-Hispanic		1	0	0	0	0	0	None	unemployed	intervention	0	0	up to 138%	1	High school or less		implant
2398	Salt Lake Clinic	18-19	White, Non-Hispanic	1	0	0	0	0	0	0	.u	student	intervention	0	0	138% and greater	0	High school or less	completely satisfied	pills
2399	West Valley City Clinic	20-24	White, Non-Hispanic	0	0	0	0	0	0	0	None	full or part time	intervention	0	0	138% and greater	0	High school or less	completely satisfied	hormonal IUD
2405	South Jordan Clinic	25-29	White, Non-Hispanic	1	0	0	0	0	0	1	None	full or part time	intervention	0	0	up to 138%	0	High school or less	not satisfied	NuvaRing
2406	West Valley City Clinic	20-24	White, Non-Hispanic		0	0	0	0	0	0	Private	full or part time	intervention	0	0	up to 138%	0	High school or less		pills
2412	West Valley City Clinic	20-24	Hispanic (with any other race)	1	1	0	0	0	0	0	None	full or part time	intervention	0	1	up to 138%	0	High school or less	neutral or somewhat satisfied	implant
2414	West Valley City Clinic	30-34	Non-White, Other, non-hispanic	0	0	1	0	0	0	0	None	full or part time	intervention	0	0	up to 138%	1	Any college	neutral or somewhat satisfied	copper IUD
2421	West Valley City Clinic	25-29	White, Non-Hispanic	0	0	0	0	1	0	0	Private	full or part time	intervention	1	1	138% and greater	0	High school or less	completely satisfied	Depo shot
2424	Salt Lake Clinic	25-29	White, Non-Hispanic	0	1	0	0	0	0	0	None	student	intervention	0	0	138% and greater	0	Any college	completely satisfied	implant
2426	West Valley City Clinic	20-24	White, Non-Hispanic	0	1	0	0	0	0	0	None	unemployed	intervention	1	0	up to 138%	0	High school or less	completely satisfied	implant
2437	West Valley City Clinic	18-19	Hispanic (with any other race)	0	0	0	0	0	0	1	.u	full or part time	intervention	0	0	up to 138%	0	Any college	neutral or somewhat satisfied	NuvaRing
2440	South Jordan Clinic	30-34	White, Non-Hispanic	1	0	0	0	1	0	0	None	unemployed	intervention	1	0	up to 138%	0	High school or less	completely satisfied	Depo shot
2441	Salt Lake Clinic	25-29	White, Non-Hispanic	0	1	0	0	0	0	0	Private	full or part time	intervention	0	0	up to 138%	0	Any college	neutral or somewhat satisfied	implant
2446	South Jordan Clinic	20-24	White, Non-Hispanic		0	0	0	0	0	0	Private	full or part time	intervention	1	1	138% and greater	0	Any college		hormonal IUD
2448	West Valley City Clinic	18-19	Non-White, Other, non-hispanic		0	0	0	0	0	1	None	full or part time	intervention	0	0	up to 138%	0	High school or less		NuvaRing
2454	Salt Lake Clinic	20-24	White, Non-Hispanic	1	0	0	0	0	0	0	None	leave, retired, homemaker, other	intervention	0	0	up to 138%	0	High school or less	completely satisfied	pills
2457	South Jordan Clinic	30-34	Hispanic (with any other race)	0	0	0	0	0	0	0	None	unemployed	intervention	1	1	up to 138%	1	Any college	not satisfied	pills
2462	Salt Lake Clinic	20-24	White, Non-Hispanic	0	0	0	0	0	0	0	Private	student	intervention	0	1	up to 138%	0	High school or less	completely satisfied	pills
2470	Salt Lake Clinic	18-19	White, Non-Hispanic	1	0	0	0	0	0	0	Private	student	intervention	0	1	up to 138%	0	Any college	completely satisfied	pills
2474	Salt Lake Clinic	25-29	Non-White, Other, non-hispanic	1	0	1	0	0	0	0	None	unemployed	intervention	1	0		1	Any college	neutral or somewhat satisfied	copper IUD
2476	West Valley City Clinic	20-24	Hispanic (with any other race)	0	1	0	0	0	0	0	Private	unemployed	intervention	0	0	138% and greater	0	High school or less	completely satisfied	implant
2482	Salt Lake Clinic	25-29	White, Non-Hispanic		0	0	0	0	0	0	None	full or part time	intervention	1	0	up to 138%	0	Any college		pills
2490	West Valley City Clinic	20-24	White, Non-Hispanic	1	0	0	0	0	0	0	None	unemployed	intervention	0	0	up to 138%	0	High school or less	neutral or somewhat satisfied	pills
2494	South Jordan Clinic	18-19	Hispanic (with any other race)	1	1	0	0	0	0	0	Private	full or part time	intervention	0	0	138% and greater	0	High school or less	completely satisfied	implant
2495	South Jordan Clinic	20-24	Hispanic (with any other race)		0	0	0	0	0	0	None	full or part time	intervention	0	0	up to 138%	0	Any college		pills
2497	Salt Lake Clinic	20-24	White, Non-Hispanic	0	0	0	0	0	0	0	Private	unemployed	intervention	0	1	up to 138%	0	High school or less	completely satisfied	pills
2498	West Valley City Clinic	20-24	White, Non-Hispanic	0	1	0	0	0	0	0	None	full or part time	intervention	1	1	up to 138%		High school or less	not satisfied	implant
2500	West Valley City Clinic	20-24	White, Non-Hispanic	0	0	0	0	0	0	1	None	student	intervention	0	1	138% and greater	0	Any college	neutral or somewhat satisfied	NuvaRing
2505	West Valley City Clinic	35+	Hispanic (with any other race)	0	0	0	0	0	0	0	None	leave, retired, homemaker, other	intervention	1	0	up to 138%	0	High school or less	completely satisfied	pills
2506	West Valley City Clinic	20-24	White, Non-Hispanic	0	0	0	0	0	0	0	Private	full or part time	intervention	0	0	up to 138%	0	Any college	completely satisfied	pills
2512	West Valley City Clinic	20-24	Hispanic (with any other race)	0	1	0	0	0	0	0	None	full or part time	intervention	1	1	up to 138%	0	High school or less	completely satisfied	implant
2514	South Jordan Clinic	18-19	White, Non-Hispanic	1	0	0	0	0	0	0	None	unemployed	intervention	0	0	up to 138%	0	Any college	completely satisfied	pills
2515	Salt Lake Clinic	20-24	White, Non-Hispanic	0	0	0	0	0	0	0	None	unemployed	intervention	0	0	up to 138%	0	Any college	neutral or somewhat satisfied	pills
2516	West Valley City Clinic	25-29	White, Non-Hispanic	1	1	0	0	0	0	0	None	student	intervention	1	1	up to 138%	0	Any college	completely satisfied	implant
2521	South Jordan Clinic	20-24	Hispanic (with any other race)	0	0	0	0	0	0	0	None	student	intervention	0	1	up to 138%	0	Any college	neutral or somewhat satisfied	pills
2527	West Valley City Clinic	25-29	White, Non-Hispanic	0	0	0	0	1	0	0	None	full or part time	intervention	0	0	up to 138%	0	Any college	completely satisfied	Depo shot
2528	West Valley City Clinic	20-24	Non-White, Other, non-hispanic	1	0	0	0	1	0	0	Private	full or part time	intervention	0	0	up to 138%	1	Any college	completely satisfied	Depo shot
2533	South Jordan Clinic	20-24	Hispanic (with any other race)	0	1	0	0	0	0	0	Medicaid or Medicare	unemployed	intervention	1	0	up to 138%	0	High school or less	completely satisfied	implant
2534	Salt Lake Clinic	20-24	Hispanic (with any other race)		0	0	0	0	0	0	None	full or part time	intervention	0	0	up to 138%	1	High school or less		pills
2536	Salt Lake Clinic	20-24	White, Non-Hispanic	1	0	0	0	0	0	0	None	student	intervention	0	0	up to 138%	0	Any college	neutral or somewhat satisfied	hormonal IUD
2541	West Valley City Clinic	35+	White, Non-Hispanic	0	0	0	0	0	0	0	None	full or part time	intervention	1	0	up to 138%	0	High school or less	completely satisfied	pills
2551	Salt Lake Clinic	20-24	White, Non-Hispanic	1	0	0	0	0	0	0	None	full or part time	intervention	1	0	up to 138%	0	Any college	neutral or somewhat satisfied	pills
2557	West Valley City Clinic	30-34	White, Non-Hispanic	1	0	0	0	0	0	0	Medicaid or Medicare	leave, retired, homemaker, other	intervention	1	1	up to 138%	1	High school or less	neutral or somewhat satisfied	hormonal IUD
2559	South Jordan Clinic	20-24	White, Non-Hispanic	1	0	0	0	1	0	0	Private	full or part time	intervention	1	0	138% and greater	0	High school or less	completely satisfied	Depo shot
2567	South Jordan Clinic	18-19	White, Non-Hispanic	1	0	0	0	0	0	0	None	full or part time	intervention	0	0	up to 138%	0	High school or less	completely satisfied	pills
2578	South Jordan Clinic	25-29	Hispanic (with any other race)	1	0	0	0	0	0	1	Private	full or part time	intervention	0	0	138% and greater	0	Any college	completely satisfied	NuvaRing
2580	West Valley City Clinic	18-19	White, Non-Hispanic	1	0	1	0	0	0	0	None	full or part time	intervention	0	1	up to 138%	0	Any college	neutral or somewhat satisfied	copper IUD
2587	South Jordan Clinic	30-34	White, Non-Hispanic	1	0	0	0	0	0	0	None	full or part time	intervention	1	1	up to 138%	0	Any college	neutral or somewhat satisfied	hormonal IUD
2590	West Valley City Clinic	25-29	White, Non-Hispanic		0	0	0	1	0	0	None	full or part time	intervention	1	0	up to 138%	0	High school or less		Depo shot
2593	West Valley City Clinic	20-24	White, Non-Hispanic	0	0	0	0	0	0	0	None	full or part time	intervention	0	0	up to 138%	0	Any college	completely satisfied	hormonal IUD
2594	Salt Lake Clinic	35+	Non-White, Other, non-hispanic	0	0	0	0	0	0	0	None	full or part time	intervention	1	0	up to 138%	1	High school or less	completely satisfied	hormonal IUD
2598	West Valley City Clinic	35+	Hispanic (with any other race)	1	0	0	0	1	0	0	Private	full or part time	intervention	1	0	up to 138%	0	High school or less	completely satisfied	Depo shot
2599	West Valley City Clinic	20-24	White, Non-Hispanic		0	0	0	0	0	0	None	full or part time	intervention	1	1	up to 138%	1	High school or less		hormonal IUD
2604	South Jordan Clinic	30-34	White, Non-Hispanic	1	0	0	0	0	0	0	None	full or part time	intervention	1	1	up to 138%	0	High school or less	completely satisfied	hormonal IUD
2607	Salt Lake Clinic	18-19	White, Non-Hispanic	1	0	0	0	1	0	0	None	student	intervention	0	1	up to 138%	0	Any college	neutral or somewhat satisfied	Depo shot
2615	West Valley City Clinic	20-24	Non-White, Other, non-hispanic	1	1	0	0	0	0	0	Private	full or part time	intervention	0	0	up to 138%	0	Any college	completely satisfied	implant
2616	West Valley City Clinic	35+	Hispanic (with any other race)	1	1	0	0	0	0	0	Private	full or part time	intervention	1	1	up to 138%	1	High school or less	neutral or somewhat satisfied	implant
2628	West Valley City Clinic	30-34	Non-White, Other, non-hispanic	1	1	0	0	0	0	0	None	full or part time	intervention	0	0	138% and greater	0	Any college	neutral or somewhat satisfied	implant
2631	West Valley City Clinic	20-24	White, Non-Hispanic	0	0	0	0	0	0	0	None	full or part time	intervention	0	0	138% and greater	0	High school or less	completely satisfied	pills
2635	South Jordan Clinic	20-24	Hispanic (with any other race)	1	0	1	0	0	0	0	None	full or part time	intervention	1	0	up to 138%	0	High school or less	completely satisfied	copper IUD
2643	South Jordan Clinic	25-29	White, Non-Hispanic	1	0	0	0	0	0	0	None	full or part time	intervention	0	1	up to 138%	1	High school or less	completely satisfied	hormonal IUD
2644	South Jordan Clinic	18-19	White, Non-Hispanic	1	0	0	0	0	0	0	None	unemployed	intervention	1	0	138% and greater		Any college	neutral or somewhat satisfied	hormonal IUD
2646	Salt Lake Clinic	20-24	White, Non-Hispanic	0	0	0	0	0	0	0	None	full or part time	intervention	0	0	up to 138%	0	Any college	not satisfied	pills
2648	West Valley City Clinic	20-24	Non-White, Other, non-hispanic		0	0	0	0	0	1	None	full or part time	intervention	1	1	up to 138%	0	High school or less		NuvaRing
2650	South Jordan Clinic	18-19	White, Non-Hispanic	0	0	0	0	0	0	0	.u	full or part time	intervention	0	0	138% and greater	0	Any college	not satisfied	hormonal IUD
2652	South Jordan Clinic	18-19	Hispanic (with any other race)	0	0	0	0	0	0	0	None	full or part time	intervention	0	0	up to 138%	0	High school or less	completely satisfied	pills
2654	West Valley City Clinic	25-29	White, Non-Hispanic	0	0	0	0	1	0	0	None	full or part time	intervention	0	0	138% and greater	0	High school or less	completely satisfied	Depo shot
2656	Salt Lake Clinic	35+	Non-White, Other, non-hispanic	0	0	0	0	0	0	0	None	full or part time	intervention	1	1	138% and greater	1	Any college	not satisfied	pills
2658	Salt Lake Clinic	18-19	White, Non-Hispanic	1	0	0	0	0	0	0	None	full or part time	intervention	0	0	up to 138%	0	High school or less		hormonal IUD
2666	Salt Lake Clinic	25-29	Non-White, Other, non-hispanic	0	0	0	0	0	0	0	Private	student	intervention	0	0	up to 138%	0	Any college	completely satisfied	pills
2670	West Valley City Clinic	20-24	White, Non-Hispanic	0	0	1	0	0	0	0	Private	full or part time	intervention	0	0	up to 138%	0	High school or less	not satisfied	copper IUD
2675	Salt Lake Clinic	30-34	White, Non-Hispanic	1	0	0	0	0	0	0	None	full or part time	intervention	1	0	138% and greater	0	Any college	completely satisfied	hormonal IUD
2677	Salt Lake Clinic	25-29	White, Non-Hispanic	1	0	0	0	0	0	0	None	full or part time	intervention	0	0	up to 138%	0	High school or less	completely satisfied	hormonal IUD
2678	West Valley City Clinic	20-24	White, Non-Hispanic		0	0	0	0	0	0	None	unemployed	intervention	0	0	up to 138%	0	High school or less		pills
2679	South Jordan Clinic	25-29	White, Non-Hispanic	0	0	0	0	1	0	0	Private	unemployed	intervention	1	1	up to 138%	0	High school or less	completely satisfied	Depo shot
2689	Salt Lake Clinic	20-24	Hispanic (with any other race)	1	1	0	0	0	0	0	None	student	intervention	1	0	up to 138%	0	High school or less	neutral or somewhat satisfied	implant
2690	Salt Lake Clinic	25-29	Hispanic (with any other race)	1	1	0	0	0	0	0	None	student	intervention	0	0	138% and greater	0	Any college	completely satisfied	implant
2694	Salt Lake Clinic	35+	Hispanic (with any other race)	1	0	0	0	0	0	0	None	unemployed	intervention	1	0	138% and greater	0	Any college	neutral or somewhat satisfied	hormonal IUD
2695	West Valley City Clinic	30-34	White, Non-Hispanic	1	0	0	0	0	0	0	None	full or part time	intervention	1	1	138% and greater	1	Any college	neutral or somewhat satisfied	hormonal IUD
2699	West Valley City Clinic	18-19	Hispanic (with any other race)	1	0	0	0	0	0	1	None	full or part time	intervention	0	0	up to 138%	0	Any college	neutral or somewhat satisfied	NuvaRing
2700	Salt Lake Clinic	25-29	White, Non-Hispanic	1	0	0	0	0	0	0	None	unemployed	intervention	0	0	up to 138%	0	Any college	completely satisfied	hormonal IUD
2701	West Valley City Clinic	35+	White, Non-Hispanic	0	0	1	0	0	0	0	None	leave, retired, homemaker, other	intervention	1	1	up to 138%	1	High school or less	not satisfied	copper IUD
2705	Salt Lake Clinic	25-29	White, Non-Hispanic	0	0	0	0	0	0	0	Private	unemployed	intervention	0	0	up to 138%	0	Any college	completely satisfied	hormonal IUD
2707	West Valley City Clinic	18-19	Hispanic (with any other race)	1	1	0	0	0	0	0	None	unemployed	intervention	0	0	138% and greater	0	High school or less	neutral or somewhat satisfied	implant
2709	West Valley City Clinic	30-34	White, Non-Hispanic		0	0	0	1	0	0	None	full or part time	intervention	0	0	up to 138%	0	Any college		Depo shot
2710	Salt Lake Clinic	35+	White, Non-Hispanic	0	0	0	0	0	0	1	None	student	intervention	0	0	138% and greater	0	Any college		NuvaRing
2711	South Jordan Clinic	20-24	White, Non-Hispanic		0	0	0	0	0	0	None	full or part time	intervention	1	0	up to 138%	0	High school or less		hormonal IUD
2714	South Jordan Clinic	25-29	White, Non-Hispanic	1	0	0	0	0	0	0	None	full or part time	intervention	1	0	up to 138%	0	High school or less	completely satisfied	pills
2720	Salt Lake Clinic	20-24	White, Non-Hispanic	1	0	0	0	0	0	0	None	full or part time	intervention	0	0	138% and greater	0	Any college	neutral or somewhat satisfied	hormonal IUD
2725	West Valley City Clinic	20-24	White, Non-Hispanic	1	1	0	0	0	0	0	Private	full or part time	intervention	0	0	138% and greater	0	High school or less	completely satisfied	implant
2728	West Valley City Clinic	25-29	White, Non-Hispanic	0	0	0	0	0	0	0	None	student	intervention	0	0	up to 138%	0	Any college	neutral or somewhat satisfied	pills
2734	Salt Lake Clinic	30-34	White, Non-Hispanic	0	0	1	0	0	0	0	None	full or part time	intervention	0	0	138% and greater	0	Any college	not satisfied	copper IUD
2735	Salt Lake Clinic	30-34	White, Non-Hispanic	1	0	1	0	0	0	0	Private	full or part time	intervention	1	1	138% and greater	0	High school or less	completely satisfied	copper IUD
2740	Salt Lake Clinic	25-29	White, Non-Hispanic	1	0	0	0	0	0	0	Private	student	intervention	0	0	138% and greater	0	Any college	completely satisfied	hormonal IUD
2741	Salt Lake Clinic	20-24	Hispanic (with any other race)	0	0	0	0	0	0	0	None	full or part time	intervention	1	0	up to 138%	0	High school or less	completely satisfied	hormonal IUD
2744	Salt Lake Clinic	25-29	White, Non-Hispanic	1	0	1	0	0	0	0	None	leave, retired, homemaker, other	intervention	0	0	up to 138%	0	Any college	completely satisfied	copper IUD
2746	South Jordan Clinic	18-19	Hispanic (with any other race)	0	1	0	0	0	0	0	None	full or part time	intervention	0	0		0	High school or less	neutral or somewhat satisfied	implant
2752	West Valley City Clinic	20-24	Non-White, Other, non-hispanic	0	0	0	0	0	0	0	Private	full or part time	intervention	0	0	up to 138%	0	Any college		pills
2753	Salt Lake Clinic	20-24	Non-White, Other, non-hispanic	0	0	0	0	0	0	0	None	full or part time	intervention	0	0	up to 138%	0	Any college	not satisfied	hormonal IUD
2757	South Jordan Clinic	20-24	Non-White, Other, non-hispanic	1	0	0	0	0	0	0	None	student	intervention	0	0	up to 138%	0	Any college	completely satisfied	hormonal IUD
2778	South Jordan Clinic	20-24	White, Non-Hispanic	1	0	0	0	0	0	0	None	full or part time	intervention	1	1	up to 138%	0	High school or less	completely satisfied	hormonal IUD
2781	Salt Lake Clinic	30-34	White, Non-Hispanic	1	0	1	0	0	0	0	Private	full or part time	intervention	0	0	138% and greater	0	Any college	neutral or somewhat satisfied	copper IUD
2784	Salt Lake Clinic	20-24	Hispanic (with any other race)	0	0	0	0	0	0	1	None	unemployed	intervention	1	0	up to 138%	0	High school or less	neutral or somewhat satisfied	NuvaRing
2785	West Valley City Clinic	25-29	White, Non-Hispanic	0	1	0	0	0	0	0	None	unemployed	intervention	0	0	up to 138%	1	High school or less	completely satisfied	implant
2788	West Valley City Clinic	20-24	Hispanic (with any other race)		0	0	0	0	0	0	None	unemployed	intervention	0	0	138% and greater	0	Any college		pills
2789	West Valley City Clinic	20-24	Hispanic (with any other race)	1	0	0	0	1	0	0	None	unemployed	intervention	0	0	up to 138%	0	High school or less	neutral or somewhat satisfied	Depo shot
2791	South Jordan Clinic	20-24	White, Non-Hispanic	0	0	0	0	0	0	1	None	full or part time	intervention	0	1	up to 138%	0	High school or less	completely satisfied	NuvaRing
2794	West Valley City Clinic	25-29	White, Non-Hispanic	1	0	0	0	0	0	0	None	full or part time	intervention	1	1	138% and greater	0	High school or less	completely satisfied	pills
2800	Salt Lake Clinic	25-29	White, Non-Hispanic	1	1	0	0	0	0	0	Medicaid or Medicare	full or part time	intervention	0	0	138% and greater	0	Any college	neutral or somewhat satisfied	implant
2801	Salt Lake Clinic	25-29	Hispanic (with any other race)		1	0	0	0	0	0	None	unemployed	intervention	1	1	up to 138%	0	High school or less		implant
2802	Salt Lake Clinic	20-24	White, Non-Hispanic		0	0	0	0	0	0	None	unemployed	intervention	1	0	138% and greater	0	High school or less		pills
2804	West Valley City Clinic	20-24	White, Non-Hispanic	1	0	0	0	0	0	0	None	student	intervention	0	0	138% and greater	0	Any college	completely satisfied	hormonal IUD
2808	Salt Lake Clinic	20-24	White, Non-Hispanic	0	0	1	0	0	0	0	None	full or part time	intervention	0	0	up to 138%	0	Any college	neutral or somewhat satisfied	copper IUD
2813	West Valley City Clinic	18-19	White, Non-Hispanic	0	0	0	0	1	0	0	None	unemployed	intervention	0	1	up to 138%	1	High school or less	not satisfied	Depo shot
2814	South Jordan Clinic	20-24	Non-White, Other, non-hispanic		0	0	0	0	0	1	Private	full or part time	intervention	1	1	up to 138%	0	Any college		NuvaRing
2819	West Valley City Clinic	25-29	White, Non-Hispanic	0	0	0	0	0	0	0	Private	full or part time	intervention	0	0	138% and greater	0	High school or less	completely satisfied	pills
2820	West Valley City Clinic	25-29	White, Non-Hispanic	0	1	0	0	0	0	0	Private	full or part time	intervention	1	1	138% and greater	0	High school or less	not satisfied	implant
2821	Salt Lake Clinic	18-19	White, Non-Hispanic	0	0	0	0	0	0	0	None	student	intervention	0	0	up to 138%	0	High school or less	neutral or somewhat satisfied	pills
2823	South Jordan Clinic	25-29	White, Non-Hispanic	0	0	1	0	0	0	0	None	full or part time	intervention	0	0	up to 138%	0	Any college	not satisfied	copper IUD
2832	South Jordan Clinic	20-24	Non-White, Other, non-hispanic		0	0	0	0	0	0	Private	full or part time	intervention	0	0	up to 138%	0	Any college		hormonal IUD
2835	South Jordan Clinic	25-29	White, Non-Hispanic	1	1	0	0	0	0	0	None	full or part time	intervention	0	0	up to 138%	0	High school or less	neutral or somewhat satisfied	implant
2836	West Valley City Clinic	18-19	Hispanic (with any other race)	1	0	0	0	0	0	0	None	student	intervention	1	1	up to 138%	0	High school or less	completely satisfied	hormonal IUD
2841	South Jordan Clinic	20-24	Hispanic (with any other race)	1	0	0	0	0	0	0	None	student	intervention	0	0	up to 138%	0	Any college	completely satisfied	pills
2852	Salt Lake Clinic	25-29	White, Non-Hispanic	0	0	0	0	0	0	1	None	full or part time	intervention	0	0	up to 138%	0	High school or less	not satisfied	NuvaRing
2857	West Valley City Clinic	25-29	Non-White, Other, non-hispanic	0	0	0	0	0	0	0	Private	full or part time	intervention	0	0	138% and greater	0	Any college	neutral or somewhat satisfied	pills
2859	Salt Lake Clinic	20-24	White, Non-Hispanic	1	0	0	0	0	0	1	None	full or part time	intervention	0	0	138% and greater	0	Any college	completely satisfied
2872	West Valley City Clinic	25-29	Hispanic (with any other race)	0	1	0	0	0	0	0	None	unemployed	intervention	1	0	up to 138%	0	High school or less	neutral or somewhat satisfied	implant
2875	Salt Lake Clinic	20-24	Hispanic (with any other race)	1	1	0	0	0	0	0	None	full or part time	intervention	1	1	up to 138%	0	High school or less	completely satisfied	implant
2885	South Jordan Clinic	30-34	Hispanic (with any other race)		1	0	0	0	0	0	None	unemployed	intervention	1	1	up to 138%	1	High school or less		implant
2887	West Valley City Clinic	20-24	White, Non-Hispanic	1	0	0	0	0	0	0	None	full or part time	intervention	0	0	up to 138%	0	Any college	completely satisfied	hormonal IUD
2889	West Valley City Clinic	25-29	Hispanic (with any other race)	0	0	0	0	1	0	0	None	leave, retired, homemaker, other	intervention	1	0	up to 138%	1	High school or less	completely satisfied	Depo shot
2891	Salt Lake Clinic	20-24	White, Non-Hispanic	0	1	0	0	0	0	0	Private	full or part time	intervention	0	0	up to 138%	0	Any college	completely satisfied	implant
2894	South Jordan Clinic	25-29	White, Non-Hispanic	0	0	0	0	1	0	0	None	full or part time	intervention	0	0	up to 138%	0	High school or less	not satisfied	Depo shot
2896	Salt Lake Clinic	20-24		0	0	0	0	1	0	0	None	leave, retired, homemaker, other	intervention	1	1		0	High school or less	neutral or somewhat satisfied	Depo shot
2899	Salt Lake Clinic	25-29	White, Non-Hispanic		0	0	0	0	0	0	None	student	intervention	0	0	up to 138%	0	Any college		pills
2905	South Jordan Clinic	30-34	White, Non-Hispanic	0	0	0	0	0	0	0	Private	full or part time	intervention	1	0	138% and greater	0	High school or less	neutral or somewhat satisfied	hormonal IUD
2906	Salt Lake Clinic	25-29	White, Non-Hispanic	0	0	0	0	0	0	0	None	student	intervention	0	0	138% and greater	0	Any college	completely satisfied	hormonal IUD
2909	South Jordan Clinic	20-24	White, Non-Hispanic		0	0	0	1	0	0	None	leave, retired, homemaker, other	intervention	1	1	up to 138%	0	High school or less	neutral or somewhat satisfied	Depo shot
2912	West Valley City Clinic	20-24	White, Non-Hispanic	1	0	1	0	0	0	0	None	full or part time	intervention	0	1	up to 138%	1	High school or less	completely satisfied	copper IUD
2916	South Jordan Clinic	25-29	White, Non-Hispanic	1	0	0	0	0	0	0	None	student	intervention	0	0	up to 138%	0	Any college	completely satisfied	hormonal IUD
2917	South Jordan Clinic	20-24	Non-White, Other, non-hispanic	0	0	0	0	0	0	0	None	full or part time	intervention	0	0	138% and greater	0	High school or less	completely satisfied	hormonal IUD
2923	South Jordan Clinic	18-19	White, Non-Hispanic	0	0	0	0	0	0	0	Private	unemployed	intervention	0	1	138% and greater	0	High school or less	completely satisfied	pills
2926	Salt Lake Clinic	20-24	White, Non-Hispanic	0	0	0	0	1	0	0	.p	full or part time	intervention	0	1	up to 138%	0	High school or less	neutral or somewhat satisfied	Depo shot
2931	South Jordan Clinic	20-24	Hispanic (with any other race)	1	0	0	0	0	0	0	None	unemployed	intervention	0	1	up to 138%	0	High school or less	not satisfied	pills
2941	Salt Lake Clinic	20-24	White, Non-Hispanic	1	0	0	0	0	0	0	None	full or part time	intervention	0	0	up to 138%	0	High school or less	not satisfied	pills
2949	South Jordan Clinic	30-34	White, Non-Hispanic	0	0	0	0	0	0	1	None	unemployed	intervention	0	0	up to 138%	0	Any college	neutral or somewhat satisfied	NuvaRing
2956	South Jordan Clinic	35+	White, Non-Hispanic		0	0	0	0	0	0	None	unemployed	intervention	1	1	up to 138%	0	High school or less		hormonal IUD
2961	South Jordan Clinic	18-19	Non-White, Other, non-hispanic	0	0	0	0	1	0	0	.u	full or part time	intervention	0	0	up to 138%	0	High school or less	completely satisfied	Depo shot
2963	South Jordan Clinic	18-19	White, Non-Hispanic	1	1	0	0	0	0	0	Private	student	intervention	0	0	up to 138%	0	Any college	completely satisfied	implant
2971	West Valley City Clinic	20-24	Non-White, Other, non-hispanic	1	0	0	0	1	0	0	None	full or part time	intervention	1	1	up to 138%	0	High school or less	completely satisfied	Depo shot
2978	South Jordan Clinic	25-29	White, Non-Hispanic		0	0	0	1	0	0	None	unemployed	intervention	0	0	up to 138%	0	High school or less		Depo shot
2981	Salt Lake Clinic	18-19	White, Non-Hispanic	1	0	0	0	0	0	0	None	student	intervention	0	0	up to 138%	0	Any college	neutral or somewhat satisfied	pills
2983	Salt Lake Clinic	20-24	White, Non-Hispanic	0	0	0	0	0	0	0	None	full or part time	intervention	0	0	up to 138%	0	High school or less	neutral or somewhat satisfied	pills
2984	West Valley City Clinic	25-29	Hispanic (with any other race)		0	0	0	0	0	0	None	student	intervention	1	1	up to 138%	1	Any college		hormonal IUD
2992	Salt Lake Clinic	25-29	White, Non-Hispanic	0	0	0	0	0	0	0	None	full or part time	intervention	1	0	138% and greater	0	Any college	completely satisfied	pills
2994	Salt Lake Clinic	25-29	White, Non-Hispanic	0	0	1	0	0	0	0	None	full or part time	intervention	0	0	up to 138%	1	Any college	completely satisfied	copper IUD
3003	Salt Lake Clinic	20-24	Hispanic (with any other race)	0	1	0	0	0	0	0	None	full or part time	intervention	0	1	138% and greater	0	Any college	completely satisfied	implant
3006	South Jordan Clinic	20-24	White, Non-Hispanic	1	0	0	0	1	0	0	None	full or part time	intervention	0	0	138% and greater	0	High school or less	neutral or somewhat satisfied	Depo shot
3013	South Jordan Clinic	18-19	White, Non-Hispanic	1	0	0	0	0	0	0	Private	student	intervention	0	0	138% and greater	0	Any college	neutral or somewhat satisfied	hormonal IUD
3014	West Valley City Clinic	20-24	White, Non-Hispanic	1	0	0	0	0	0	0	None	full or part time	intervention	0	0	up to 138%	0	High school or less	completely satisfied	pills
3016	Salt Lake Clinic	20-24	White, Non-Hispanic	1	0	0	0	0	0	0	None	full or part time	intervention	0	0	138% and greater	0	Any college	not satisfied	pills
3021	South Jordan Clinic	18-19	Non-White, Other, non-hispanic		0	0	0	0	0	0	None	full or part time	intervention	0	0	up to 138%	0	High school or less		pills
3022	South Jordan Clinic	25-29	White, Non-Hispanic	0	0	0	0	0	0	1	Private	full or part time	intervention	1	1	up to 138%	0	Any college	completely satisfied	NuvaRing
3031	South Jordan Clinic	30-34	White, Non-Hispanic	0	0	0	0	0	0	0	Private	full or part time	intervention	1	1	up to 138%	0	Any college	neutral or somewhat satisfied	pills
3034	Salt Lake Clinic	20-24	Hispanic (with any other race)	0	0	0	0	0	0	0	Private	full or part time	intervention	0	0	138% and greater	0	Any college	not satisfied	hormonal IUD
3052	West Valley City Clinic	30-34	Hispanic (with any other race)	1	0	0	0	0	0	0	None	full or part time	intervention	0	1	up to 138%	0	High school or less	not satisfied	hormonal IUD
3053	West Valley City Clinic	25-29	Non-White, Other, non-hispanic	1	0	0	0	0	0	1	None	student	intervention	0	0	up to 138%	0	High school or less	neutral or somewhat satisfied	NuvaRing
3056	Salt Lake Clinic	18-19	Non-White, Other, non-hispanic		1	0	0	0	0	0	None	student	intervention	0	0	up to 138%	0	High school or less		implant
3060	South Jordan Clinic	30-34	White, Non-Hispanic	1	0	0	0	0	0	0	None	full or part time	intervention	1	0	138% and greater	0	Any college	neutral or somewhat satisfied	pills
3065	West Valley City Clinic	18-19	Hispanic (with any other race)	1	0	0	0	1	0	0	None	student	intervention	0	0	up to 138%	0	High school or less	neutral or somewhat satisfied	Depo shot
3067	Salt Lake Clinic	20-24	White, Non-Hispanic	1	0	0	0	0	0	0	None	student	intervention	0	0	up to 138%	1	Any college	not satisfied	pills
3068	Salt Lake Clinic	30-34	White, Non-Hispanic	0	1	0	0	0	0	0	Private	full or part time	intervention	0	0	138% and greater	0	High school or less	completely satisfied	implant
3071	Salt Lake Clinic	18-19	White, Non-Hispanic	1	0	0	0	0	0	0	None	full or part time	intervention	0	0	up to 138%	0	High school or less	neutral or somewhat satisfied	pills
3077	West Valley City Clinic	20-24	White, Non-Hispanic	1	0	1	0	0	0	0	None	full or part time	intervention	0	0	up to 138%	0	Any college	completely satisfied	copper IUD
3083	South Jordan Clinic	25-29	Non-White, Other, non-hispanic	1	0	0	0	1	0	0	Private	full or part time	intervention	0	0	up to 138%	0	Any college	neutral or somewhat satisfied	Depo shot
3088	South Jordan Clinic	25-29	White, Non-Hispanic	1	0	1	0	0	0	0	None	full or part time	intervention	1	0	138% and greater	0	High school or less	neutral or somewhat satisfied	copper IUD
3091	West Valley City Clinic	20-24	Hispanic (with any other race)	1	0	0	0	0	0	0	Private	student	intervention	0	0	up to 138%	0	Any college	completely satisfied	hormonal IUD
3093	Salt Lake Clinic	20-24	White, Non-Hispanic	0	0	0	0	0	0	0	None	unemployed	intervention	0	0	138% and greater	0	High school or less	completely satisfied	pills
3095	Salt Lake Clinic	18-19	White, Non-Hispanic	0	0	1	0	0	0	0	None	full or part time	intervention	0	1	up to 138%	0	High school or less	neutral or somewhat satisfied	copper IUD
3096	South Jordan Clinic	20-24	White, Non-Hispanic		0	0	0	0	0	0	None	full or part time	intervention	0	0	up to 138%	0	High school or less		pills
3098	Salt Lake Clinic	25-29	Non-White, Other, non-hispanic	1	0	0	0	0	0	0	None	unemployed	intervention	0	0	up to 138%	0	High school or less	completely satisfied	pills
3099	West Valley City Clinic	25-29	Non-White, Other, non-hispanic	0	0	0	0	0	0	0	None	unemployed	intervention	0	1	up to 138%	0	Any college	completely satisfied	pills
3100	South Jordan Clinic	25-29	White, Non-Hispanic	1	1	0	0	0	0	0	Private	full or part time	intervention	0	0	up to 138%	0	Any college	completely satisfied	implant
3102	West Valley City Clinic	35+	White, Non-Hispanic		0	0	0	0	0	0	Private	full or part time	intervention	1	1	138% and greater	0	Any college		pills
3104	West Valley City Clinic	18-19	White, Non-Hispanic	0	0	0	0	0	0	0	Private	full or part time	intervention	0	0	138% and greater	0	High school or less	neutral or somewhat satisfied	pills
3105	South Jordan Clinic	30-34	White, Non-Hispanic	0	0	0	0	0	0	0	Private	full or part time	intervention	0	0	138% and greater	0	Any college	not satisfied	pills
3114	South Jordan Clinic	25-29	Non-White, Other, non-hispanic	1	0	0	0	0	0	1	None	student	intervention	0	1	up to 138%	0	Any college	completely satisfied	NuvaRing
3118	Salt Lake Clinic	20-24	Hispanic (with any other race)	0	0	0	0	0	0	0	.u	leave, retired, homemaker, other	intervention	0	0	up to 138%	0	Any college	neutral or somewhat satisfied	pills
3121	Salt Lake Clinic	18-19	White, Non-Hispanic	0	0	0	0	1	0	0	Private	student	intervention	0	0	up to 138%	0	High school or less	completely satisfied	Depo shot
3123	South Jordan Clinic	25-29	White, Non-Hispanic	1	0	0	0	0	0	0	Private	student	intervention	0	1	138% and greater	0	Any college	neutral or somewhat satisfied	hormonal IUD
3127	West Valley City Clinic	30-34	White, Non-Hispanic	0	0	0	0	0	0	0	None	full or part time	intervention	0	0	up to 138%	0	Any college	completely satisfied	pills
3131	South Jordan Clinic	25-29	White, Non-Hispanic	1	0	0	0	0	0	0	None	full or part time	intervention	0	1	138% and greater	0	Any college	completely satisfied	hormonal IUD
3141	West Valley City Clinic	35+	White, Non-Hispanic		1	0	0	0	0	0	None	unemployed	intervention	1	0	up to 138%	1	Any college		implant
3144	South Jordan Clinic	20-24	White, Non-Hispanic	1	0	1	0	0	0	0	Private	full or part time	intervention	1	0	up to 138%	0	Any college	completely satisfied	copper IUD
3148	South Jordan Clinic	20-24	White, Non-Hispanic		0	0	0	0	0	0	None	full or part time	intervention	0	0	up to 138%	0	High school or less
3150	West Valley City Clinic	18-19	Hispanic (with any other race)	0	0	0	0	0	0	0	Private	full or part time	intervention	0	0	up to 138%	0	High school or less	completely satisfied
3156	West Valley City Clinic	25-29	White, Non-Hispanic	0	1	0	0	0	0	0	Private	full or part time	intervention	0	0	138% and greater	0	Any college	completely satisfied	implant
3159	Salt Lake Clinic	20-24		0	0	0	0	0	0	0	None		intervention	0	0	up to 138%	0	High school or less		pills
3163	South Jordan Clinic	18-19	White, Non-Hispanic	1	0	0	0	0	0	1	None	full or part time	intervention	0	0	up to 138%	0		neutral or somewhat satisfied	NuvaRing
3167	Salt Lake Clinic	20-24	White, Non-Hispanic	0	0	0	0	0	0	1	None	full or part time	intervention	0	0		0	High school or less	neutral or somewhat satisfied	NuvaRing
3169	South Jordan Clinic	20-24	White, Non-Hispanic	1	0	0	0	0	0	0	None	full or part time	intervention	0	1	138% and greater	0	High school or less	neutral or somewhat satisfied	hormonal IUD
3170	South Jordan Clinic	30-34	White, Non-Hispanic	1	0	0	0	0	0	1	None	full or part time	intervention	0	0	up to 138%	1	Any college	not satisfied	NuvaRing
3180	West Valley City Clinic	25-29	White, Non-Hispanic	0	0	1	0	0	0	0	Private	student	intervention	0	0	up to 138%	0	Any college	completely satisfied	copper IUD
3186	West Valley City Clinic	20-24	White, Non-Hispanic		0	0	0	0	0	0	None	full or part time	intervention	0	0	138% and greater	0	High school or less		pills
3196	Salt Lake Clinic	30-34	White, Non-Hispanic	1	0	0	0	0	0	0	None	full or part time	intervention	0	0	138% and greater	0	Any college	not satisfied	pills
3201	West Valley City Clinic	35+	White, Non-Hispanic	0	0	0	0	0	0	1	None	full or part time	intervention	1	1	up to 138%	0	High school or less	completely satisfied	NuvaRing
3204	Salt Lake Clinic	20-24	Hispanic (with any other race)	1	0	0	0	0	0	0	None	student	intervention	0	0	up to 138%	0	Any college	not satisfied	hormonal IUD
3205	Salt Lake Clinic	18-19	White, Non-Hispanic	0	0	0	0	0	0	0	.p	full or part time	intervention	0	0	up to 138%	0	High school or less	completely satisfied	hormonal IUD
3207	Salt Lake Clinic	20-24	White, Non-Hispanic	1	1	0	0	0	0	0	None	full or part time	intervention	0	0	up to 138%	0	Any college	completely satisfied	implant
3210	South Jordan Clinic	18-19	White, Non-Hispanic	0	0	1	0	0	0	0	None	unemployed	intervention	0	1	138% and greater	0	High school or less	not satisfied	copper IUD
3213	West Valley City Clinic	20-24	Hispanic (with any other race)		1	0	0	0	0	0	None	student	intervention	0	0	up to 138%	0	Any college		implant
3217	South Jordan Clinic	20-24	Non-White, Other, non-hispanic	1	0	0	0	0	0	0	Private	full or part time	intervention	0	0	up to 138%	0	High school or less	completely satisfied	pills
3223	West Valley City Clinic	25-29	White, Non-Hispanic		0	0	0	0	0	0	None	unemployed	intervention	0	0	up to 138%	0	Any college		hormonal IUD
3225	West Valley City Clinic	18-19	Non-White, Other, non-hispanic		0	0	0	0	0	0	Private	full or part time	intervention	0	0	138% and greater	0	High school or less		hormonal IUD
3226	West Valley City Clinic	20-24	Hispanic (with any other race)	1	1	0	0	0	0	0	Private	full or part time	intervention	0	0	up to 138%	0	High school or less	completely satisfied	implant
3233	West Valley City Clinic	20-24	White, Non-Hispanic	1	0	1	0	0	0	0	Medicaid or Medicare	leave, retired, homemaker, other	intervention	1	1	up to 138%	0	High school or less	neutral or somewhat satisfied	copper IUD
3237	West Valley City Clinic	25-29	White, Non-Hispanic	1	1	0	0	0	0	0	Private	full or part time	intervention	0	0	138% and greater	0	Any college	completely satisfied	implant
3239	West Valley City Clinic	20-24	White, Non-Hispanic	1	0	1	0	0	0	0	Private	full or part time	intervention	0	0	up to 138%	0	High school or less	completely satisfied	copper IUD
3246	West Valley City Clinic	25-29	White, Non-Hispanic	1	0	0	0	0	0	0	None	full or part time	intervention	0	0	138% and greater	0	Any college	completely satisfied	hormonal IUD
3250	South Jordan Clinic	25-29	White, Non-Hispanic	1	1	0	0	0	0	0	None	full or part time	intervention	0	0	up to 138%	0	Any college	completely satisfied	implant
3252	South Jordan Clinic	20-24	Hispanic (with any other race)	0	0	0	0	0	0	0	None	student	intervention	1	0	up to 138%	0	Any college	neutral or somewhat satisfied	pills
3253	West Valley City Clinic	20-24	Non-White, Other, non-hispanic	1	0	0	0	0	0	0	Private	full or part time	intervention	0	0	138% and greater	0	High school or less	neutral or somewhat satisfied	pills
3254	Salt Lake Clinic	25-29	White, Non-Hispanic	1	0	1	0	0	0	0	None	full or part time	intervention	0	0	up to 138%	0	Any college	neutral or somewhat satisfied	copper IUD
3257	Salt Lake Clinic	20-24	White, Non-Hispanic	0	0	0	0	0	0	0	None	full or part time	intervention	0	0	138% and greater	1	High school or less	completely satisfied	pills
3258	South Jordan Clinic	25-29	White, Non-Hispanic	0	0	0	0	0	0	1	None	student	intervention	1	0	up to 138%	0	High school or less	completely satisfied	NuvaRing
3259	West Valley City Clinic	20-24	White, Non-Hispanic	0	0	0	0	0	0	0	None	full or part time	intervention	0	0	138% and greater	0	High school or less	neutral or somewhat satisfied	pills
3264	West Valley City Clinic	20-24	White, Non-Hispanic		1	0	0	0	0	0	None	full or part time	intervention	0	0	up to 138%	1	High school or less		implant
3268	West Valley City Clinic	20-24	Non-White, Other, non-hispanic	1	0	1	0	0	0	0	.u	full or part time	intervention	0	0	138% and greater	0	High school or less	completely satisfied	copper IUD
3273	West Valley City Clinic	25-29	Hispanic (with any other race)	0	0	1	0	0	0	0	Private	full or part time	intervention	1	0	up to 138%	1	High school or less	not satisfied	copper IUD
3279	South Jordan Clinic	20-24	White, Non-Hispanic	0	0	0	0	0	0	0	None	full or part time	intervention	0	0	up to 138%	0	High school or less	neutral or somewhat satisfied	pills
3284	West Valley City Clinic	25-29	Hispanic (with any other race)	0	1	0	0	0	0	0	None	full or part time	intervention	1	0	up to 138%	0	Any college	completely satisfied	implant
3291	South Jordan Clinic	20-24	White, Non-Hispanic	1	0	0	0	0	0	0	.u	full or part time	intervention	0	0	up to 138%	0	Any college	neutral or somewhat satisfied	hormonal IUD
3293	South Jordan Clinic	20-24	Hispanic (with any other race)	0	1	0	0	0	0	0	None	leave, retired, homemaker, other	intervention	1	1	up to 138%	0	High school or less	completely satisfied	implant
3297	South Jordan Clinic	20-24	Hispanic (with any other race)	1	0	0	0	1	0	0	None	full or part time	intervention	0	0	up to 138%	0	Any college	neutral or somewhat satisfied	Depo shot
3302	West Valley City Clinic	25-29	Hispanic (with any other race)	1	0	1	0	0	0	0	None	unemployed	intervention	1	1	up to 138%	0	High school or less	completely satisfied	copper IUD
3307	West Valley City Clinic	25-29	White, Non-Hispanic	0	0	0	0	0	0	0	None	full or part time	intervention	1	1	up to 138%	0	Any college	completely satisfied	pills
3312	Salt Lake Clinic	18-19	Hispanic (with any other race)		0	0	0	1	0	0	None	full or part time	intervention	0	0	up to 138%	0	High school or less		Depo shot
3313	West Valley City Clinic	35+	Hispanic (with any other race)	0	1	0	0	0	0	0	None	unemployed	intervention	1	0	up to 138%	0	High school or less	neutral or somewhat satisfied	implant
3317	West Valley City Clinic	20-24	Hispanic (with any other race)	1	0	0	0	0	0	0	None	full or part time	intervention	0	0	138% and greater	0	High school or less	completely satisfied	pills
3320	Salt Lake Clinic	25-29	Hispanic (with any other race)		0	0	0	0	0	0	None	full or part time	intervention	0	1	up to 138%	1	High school or less		hormonal IUD
3338	West Valley City Clinic	20-24	White, Non-Hispanic	0	0	0	0	1	0	0	None	unemployed	intervention	1	0	up to 138%	0	High school or less	completely satisfied	Depo shot
3341	West Valley City Clinic	20-24	White, Non-Hispanic	1	0	0	0	0	0	0	None	unemployed	intervention	0	1	up to 138%	0	High school or less	completely satisfied	pills
3342	West Valley City Clinic	18-19	White, Non-Hispanic	1	1	0	0	0	0	0	None	unemployed	intervention	0	1	up to 138%	0	High school or less	neutral or somewhat satisfied	implant
3346	South Jordan Clinic	20-24	Non-White, Other, non-hispanic	1	0	1	0	0	0	0	None	leave, retired, homemaker, other	intervention	1	0	up to 138%	1	High school or less	neutral or somewhat satisfied	copper IUD
3358	West Valley City Clinic	25-29	Hispanic (with any other race)	1	1	0	0	0	0	0	None	full or part time	intervention	1	0	up to 138%	0	High school or less	completely satisfied	implant
3368	Salt Lake Clinic	25-29	White, Non-Hispanic	0	0	0	0	0	0	0	None	full or part time	intervention	0	0	138% and greater	0	High school or less	not satisfied	pills
3369	West Valley City Clinic	25-29	Hispanic (with any other race)		0	0	0	1	0	0	None	student	intervention	1	0	up to 138%	0	High school or less		Depo shot
3373	Salt Lake Clinic	30-34	Hispanic (with any other race)	1	0	1	0	0	0	0	None	full or part time	intervention	1	1	up to 138%	1	High school or less	completely satisfied	copper IUD
3374	West Valley City Clinic	20-24	White, Non-Hispanic	1	0	0	0	0	0	0	None	full or part time	intervention	0	0	up to 138%	0	Any college	neutral or somewhat satisfied	pills
3380	Salt Lake Clinic	20-24	Hispanic (with any other race)	1	1	0	0	0	0	0	None	student	intervention	0	0	up to 138%	0	Any college	completely satisfied	implant
3382	Salt Lake Clinic	30-34	White, Non-Hispanic	1	0	0	0	0	0	0	None	full or part time	intervention	0	1	138% and greater	0	High school or less	completely satisfied	pills
3385	West Valley City Clinic	35+	White, Non-Hispanic	1	0	1	0	0	0	0	Private	unemployed	intervention	1	1	138% and greater	0	Any college	completely satisfied	copper IUD
3386	South Jordan Clinic	20-24	White, Non-Hispanic	1	0	0	0	0	0	0	Private	full or part time	intervention	0	0	138% and greater	0	High school or less	completely satisfied	hormonal IUD
3388	Salt Lake Clinic	35+	Non-White, Other, non-hispanic	1	0	0	0	0	0	0	None	leave, retired, homemaker, other	intervention	1	0	up to 138%		Any college	neutral or somewhat satisfied	pills
3390	South Jordan Clinic	20-24	White, Non-Hispanic	1	0	1	0	0	0	0	Private	full or part time	intervention	1	0	138% and greater	0	Any college	neutral or somewhat satisfied	copper IUD
3393	South Jordan Clinic	25-29	White, Non-Hispanic	1	0	1	0	0	0	0	None	student	intervention	0	0	up to 138%	0	High school or less	neutral or somewhat satisfied	copper IUD
3394	West Valley City Clinic	25-29	Non-White, Other, non-hispanic	1	1	0	0	0	0	0	None	full or part time	intervention	1	1	up to 138%	0	High school or less	completely satisfied	implant
3399	West Valley City Clinic	20-24	Hispanic (with any other race)		0	1	0	0	0	0	None	full or part time	intervention	0	0	up to 138%	0	High school or less		copper IUD
3400	Salt Lake Clinic	18-19	White, Non-Hispanic	1	0	1	0	0	0	0	None	full or part time	intervention	0	0	up to 138%	0	High school or less	completely satisfied	copper IUD
3401	West Valley City Clinic	30-34	Hispanic (with any other race)		0	0	0	1	0	0	Medicaid or Medicare	full or part time	intervention	1	1	138% and greater	0	Any college		Depo shot
3403	Salt Lake Clinic	18-19	Non-White, Other, non-hispanic		0	0	0	0	0	0	None	unemployed	intervention	0	0	up to 138%	1	High school or less		hormonal IUD
3409	South Jordan Clinic	25-29	White, Non-Hispanic	1	0	0	0	0	0	0	None	full or part time	intervention	1	1	up to 138%	0	Any college	not satisfied	pills
3412	South Jordan Clinic	25-29	White, Non-Hispanic	1	0	1	0	0	0	0	Private	full or part time	intervention	0	0	138% and greater	0	Any college	completely satisfied	copper IUD
3414	South Jordan Clinic	18-19	White, Non-Hispanic	1	0	0	0	0	0	0	None	full or part time	intervention	0	0	up to 138%	0	High school or less	not satisfied	hormonal IUD
3416	Salt Lake Clinic	20-24	Hispanic (with any other race)	0	0	1	0	0	0	0	Private	student	intervention	0	1	138% and greater	0	Any college	completely satisfied	copper IUD
3417	Salt Lake Clinic	20-24	White, Non-Hispanic	0	1	0	0	0	0	0	None	full or part time	intervention	0	1	138% and greater	0	Any college	completely satisfied	implant
3419	South Jordan Clinic	20-24	White, Non-Hispanic	1	1	0	0	0	0	0	Medicaid or Medicare	full or part time	intervention	0	0	up to 138%	0	Any college	completely satisfied	implant
3420	Salt Lake Clinic	20-24	Non-White, Other, non-hispanic		1	0	0	0	0	0	None	full or part time	intervention	0	0	138% and greater	0	Any college		implant
3433	South Jordan Clinic	20-24	White, Non-Hispanic	1	1	0	0	0	0	0	Private	full or part time	intervention	0	0	138% and greater	0	High school or less	completely satisfied	implant
3438	Salt Lake Clinic	30-34	White, Non-Hispanic	0	0	0	0	0	0	0	None	full or part time	intervention	1	0	up to 138%	0	High school or less	neutral or somewhat satisfied	hormonal IUD
3441	Salt Lake Clinic	25-29	White, Non-Hispanic	1	0	1	0	0	0	0	None	full or part time	intervention	0	0	up to 138%	0	Any college	completely satisfied	copper IUD
3443	West Valley City Clinic	20-24	Hispanic (with any other race)	1	1	0	0	0	0	0	None	full or part time	intervention	0	0	up to 138%	0	High school or less	completely satisfied	implant
3457	South Jordan Clinic	25-29	White, Non-Hispanic	1	0	0	0	0	0	1	Private	leave, retired, homemaker, other	intervention	1	0	up to 138%	0	High school or less	neutral or somewhat satisfied	NuvaRing
3461	South Jordan Clinic	35+	White, Non-Hispanic	0	0	0	0	0	0	1	None	full or part time	intervention	1	1	up to 138%	0	High school or less	not satisfied	NuvaRing
3466	Salt Lake Clinic	20-24	White, Non-Hispanic	1	0	0	0	0	0	0	.u	unemployed	intervention	0	0	up to 138%	0	Any college	completely satisfied	hormonal IUD
3470	Salt Lake Clinic	20-24	White, Non-Hispanic	0	1	0	0	0	0	0	None	full or part time	intervention	0	0	up to 138%	1	High school or less	neutral or somewhat satisfied	implant
3472	Salt Lake Clinic	20-24	White, Non-Hispanic	0	1	0	0	0	0	0	Private	full or part time	intervention	0	0	up to 138%	0	Any college	neutral or somewhat satisfied	implant
3475	West Valley City Clinic	18-19	White, Non-Hispanic	0	0	0	0	0	0	0	Private	full or part time	intervention	0	0	up to 138%	0	Any college	completely satisfied	pills
3479	West Valley City Clinic	25-29	Hispanic (with any other race)	1	1	0	0	0	0	0	None	leave, retired, homemaker, other	intervention	1	0	up to 138%	0	High school or less	neutral or somewhat satisfied	implant
3480	Salt Lake Clinic	30-34	White, Non-Hispanic	1	0	0	0	1	0	0	Private	full or part time	intervention	0	0	138% and greater	1	Any college	neutral or somewhat satisfied	Depo shot
3485	West Valley City Clinic	18-19	Hispanic (with any other race)	0	1	0	0	0	0	0	None	unemployed	intervention	0	0	up to 138%	0	High school or less	neutral or somewhat satisfied	implant
3486	Salt Lake Clinic	20-24		0	0	1	0	0	0	0	None	unemployed	intervention	0	0	up to 138%	1	High school or less	completely satisfied	copper IUD
3489	Salt Lake Clinic	20-24	White, Non-Hispanic	1	1	0	0	0	0	0	Private	student	intervention	0	0	up to 138%	0	Any college	completely satisfied	implant
3491	Salt Lake Clinic	20-24	Hispanic (with any other race)	1	0	0	0	0	0	0	Private	full or part time	intervention	0	0	138% and greater	0	Any college	neutral or somewhat satisfied	hormonal IUD
3497	South Jordan Clinic	30-34	White, Non-Hispanic	1	0	0	0	0	0	1	None	full or part time	intervention	0	0	up to 138%	1	High school or less	completely satisfied	NuvaRing
3502	Salt Lake Clinic	20-24	Non-White, Other, non-hispanic	1	0	0	0	0	0	0	None	full or part time	intervention	0	0	up to 138%	0	Any college	completely satisfied	hormonal IUD
3508	Salt Lake Clinic	25-29	Non-White, Other, non-hispanic	1	0	0	0	0	0	0	None	leave, retired, homemaker, other	intervention	0	1	up to 138%	0	Any college	neutral or somewhat satisfied
3519	South Jordan Clinic	18-19	White, Non-Hispanic	1	0	0	0	0	0	1	None	student	intervention	0	0	138% and greater	0	Any college	completely satisfied	NuvaRing
3520	South Jordan Clinic	25-29	White, Non-Hispanic	0	0	0	0	0	0	0	None	full or part time	intervention	0	0	up to 138%	0	Any college	completely satisfied	pills
3529	Salt Lake Clinic	18-19	White, Non-Hispanic	0	0	1	0	0	0	0	None	full or part time	intervention	0	0	up to 138%	0	High school or less	completely satisfied	copper IUD
3547	West Valley City Clinic	18-19	White, Non-Hispanic		1	0	0	0	0	0	None	unemployed	intervention	1	1	up to 138%	0	High school or less		implant
3551	Salt Lake Clinic	20-24	White, Non-Hispanic	1	0	1	0	0	0	0	None	student	intervention	0	0	up to 138%	0	Any college	completely satisfied	copper IUD
3555	West Valley City Clinic	18-19	Non-White, Other, non-hispanic	0	0	0	0	0	0	0	Private	unemployed	intervention	0	0	up to 138%	0	High school or less	neutral or somewhat satisfied	hormonal IUD
3556	South Jordan Clinic	30-34	White, Non-Hispanic	1	0	0	0	0	0	0	None	full or part time	intervention	1	0			High school or less	completely satisfied	hormonal IUD
3559	West Valley City Clinic	18-19	Hispanic (with any other race)	1	0	0	0	0	0	1	None	full or part time	intervention	0	0	138% and greater	0	High school or less	neutral or somewhat satisfied	NuvaRing
3574	Salt Lake Clinic	20-24	White, Non-Hispanic	0	0	0	0	0	0	0	Private	full or part time	intervention	0	0	up to 138%	0	Any college	neutral or somewhat satisfied	hormonal IUD
3581	Salt Lake Clinic	18-19	Hispanic (with any other race)		0	0	0	0	0	0	Private	student	intervention	0	1	up to 138%	0	High school or less		hormonal IUD
3593	West Valley City Clinic	30-34	White, Non-Hispanic	0	0	0	0	0	0	1	None	full or part time	intervention	0	1	138% and greater	1	Any college	neutral or somewhat satisfied	NuvaRing
3595	Salt Lake Clinic	18-19	White, Non-Hispanic	1	1	0	0	0	0	0	Private	unemployed	intervention	0	0		0	High school or less	neutral or somewhat satisfied	implant
3601	Salt Lake Clinic	20-24	Hispanic (with any other race)	1	1	0	0	0	0	0	Private	full or part time	intervention	0	0	138% and greater	0	Any college	completely satisfied	implant
3610	Salt Lake Clinic	25-29	White, Non-Hispanic	1	0	0	0	1	0	0	None	unemployed	intervention	0	0	up to 138%	0	Any college	neutral or somewhat satisfied	Depo shot
3627	South Jordan Clinic	25-29	White, Non-Hispanic	1	0	0	0	0	0	0	None	student	intervention	0	0	up to 138%	0	Any college	completely satisfied	hormonal IUD
3640	South Jordan Clinic	20-24	White, Non-Hispanic	1	1	0	0	0	0	0	None	full or part time	intervention	0	0	up to 138%	0	High school or less	completely satisfied	implant
3644	West Valley City Clinic	30-34	Hispanic (with any other race)	0	0	0	0	0	0	1	None	full or part time	intervention	1	0	up to 138%	0	High school or less	completely satisfied	NuvaRing
3646	West Valley City Clinic	35+	Non-White, Other, non-hispanic		0	0	0	1	0	0	Medicaid or Medicare		intervention	1	1	up to 138%	0	High school or less		Depo shot
3647	West Valley City Clinic	20-24	White, Non-Hispanic	0	1	0	0	0	0	0	None	full or part time	intervention	0	0	up to 138%	0	Any college	neutral or somewhat satisfied	implant
3648	South Jordan Clinic	35+	White, Non-Hispanic	0	0	0	0	0	0	0	None	full or part time	intervention	1	0	up to 138%	1	Any college	completely satisfied	hormonal IUD
3651	Salt Lake Clinic	35+	Non-White, Other, non-hispanic	1	0	0	0	0	0	0	None	student	intervention	0	0	138% and greater	0	Any college	neutral or somewhat satisfied	hormonal IUD
3657	Salt Lake Clinic	20-24	White, Non-Hispanic	0	0	0	0	0	0	0	None	full or part time	intervention	1	1	up to 138%	0	High school or less	neutral or somewhat satisfied	hormonal IUD
3662	South Jordan Clinic	20-24	White, Non-Hispanic	1	0	0	0	0	0	0	Private	student	intervention	0	0	up to 138%	0	Any college	completely satisfied	pills
3663	Salt Lake Clinic	25-29	Hispanic (with any other race)		0	0	0	0	0	0	Private	full or part time	intervention	1	1	up to 138%	1	Any college		hormonal IUD
3667	West Valley City Clinic	25-29	Hispanic (with any other race)	1	1	0	0	0	0	0	None	full or part time	intervention	0	0	up to 138%	0	High school or less	neutral or somewhat satisfied	implant
3669	West Valley City Clinic	20-24	White, Non-Hispanic	1	0	0	0	0	0	0	None	full or part time	intervention	0	0	138% and greater	0	Any college	neutral or somewhat satisfied	pills
3670	West Valley City Clinic	18-19	Non-White, Other, non-hispanic		0	0	0	1	0	0	None	student	intervention	0	0	up to 138%	1	Any college		Depo shot
3676	South Jordan Clinic	20-24	White, Non-Hispanic	1	0	0	0	0	0	0	.u		intervention	1	0	up to 138%	0	High school or less	neutral or somewhat satisfied	pills
3685	Salt Lake Clinic	18-19	Non-White, Other, non-hispanic	1	0	0	0	0	0	0	None	full or part time	intervention	0	0	up to 138%	0	High school or less	completely satisfied	hormonal IUD
3686	West Valley City Clinic	35+	Non-White, Other, non-hispanic		0	0	0	0	0	0	None	leave, retired, homemaker, other	intervention	1	0	up to 138%	0	High school or less		pills
3690	South Jordan Clinic	25-29	Hispanic (with any other race)	0	1	0	0	0	0	0	None	student	intervention	0	1	up to 138%	0	Any college	completely satisfied	implant
3691	Salt Lake Clinic	30-34	White, Non-Hispanic	1	0	1	0	0	0	0	None	full or part time	intervention	1	0	up to 138%	0	High school or less	completely satisfied	copper IUD
3695	West Valley City Clinic	20-24	Hispanic (with any other race)		0	0	0	0	0	0	None	unemployed	intervention	0	0	up to 138%	0	High school or less		hormonal IUD
3697	South Jordan Clinic	18-19	Hispanic (with any other race)	1	0	0	0	0	0	0	Private	full or part time	intervention	0	0	up to 138%	0	High school or less	completely satisfied	hormonal IUD
3699	South Jordan Clinic	30-34	White, Non-Hispanic	1	0	0	0	1	0	0	None	unemployed	intervention	0	0	up to 138%	0	Any college	completely satisfied	Depo shot
3704	South Jordan Clinic	25-29	White, Non-Hispanic	0	0	0	0	0	0	0	None	unemployed	intervention	0	0	up to 138%	1	Any college	completely satisfied	pills
3705	Salt Lake Clinic	20-24	White, Non-Hispanic	1	0	0	0	0	0	0	None	leave, retired, homemaker, other	intervention	1	1	up to 138%	0	Any college	neutral or somewhat satisfied	pills
3715	West Valley City Clinic	20-24	White, Non-Hispanic	1	0	0	0	0	0	0	Private	student	intervention	0	0	up to 138%	0	Any college	completely satisfied	hormonal IUD
3716	Salt Lake Clinic	20-24	White, Non-Hispanic	1	0	0	0	0	0	0	None	leave, retired, homemaker, other	intervention	0	0	up to 138%	0	Any college	completely satisfied	pills
3717	West Valley City Clinic	25-29	Non-White, Other, non-hispanic	1	1	0	0	0	0	0	Private	full or part time	intervention	0	0	138% and greater	0	Any college	neutral or somewhat satisfied	implant
3728	West Valley City Clinic	20-24	White, Non-Hispanic	0	0	1	0	0	0	0	Medicaid or Medicare	full or part time	intervention	1	1	up to 138%	0	High school or less	completely satisfied	copper IUD
3740	West Valley City Clinic	18-19	White, Non-Hispanic	1	0	0	0	0	0	0	Private	full or part time	intervention	0	1	up to 138%	0	High school or less	completely satisfied	hormonal IUD
3741	Salt Lake Clinic	20-24	White, Non-Hispanic	1	0	1	0	0	0	0	Private	full or part time	intervention	0	0	up to 138%	0	Any college	neutral or somewhat satisfied	copper IUD
3742	Salt Lake Clinic	25-29	Non-White, Other, non-hispanic	1	0	0	0	0	0	0	None	full or part time	intervention	0	0	up to 138%	0	Any college	completely satisfied	hormonal IUD
3750	West Valley City Clinic	25-29	Hispanic (with any other race)	0	0	0	0	1	0	0	None	unemployed	intervention	0	0	up to 138%	0	Any college	completely satisfied	Depo shot
3751	Salt Lake Clinic	20-24	White, Non-Hispanic	1	0	1	0	0	0	0	None	full or part time	intervention	0	1	up to 138%	0	Any college	completely satisfied	copper IUD
3753	West Valley City Clinic	20-24	White, Non-Hispanic	1	1	0	0	0	0	0	.p	full or part time	intervention	0	0	up to 138%	0	High school or less	completely satisfied	implant
3755	West Valley City Clinic	20-24	White, Non-Hispanic	1	0	0	0	0	0	0	None	full or part time	intervention	0	1	up to 138%	0	High school or less	neutral or somewhat satisfied	hormonal IUD
3757	West Valley City Clinic	20-24	White, Non-Hispanic	1	0	0	0	0	0	0	None	unemployed	intervention	0	1	up to 138%	0	Any college	completely satisfied	hormonal IUD
3759	West Valley City Clinic	25-29	White, Non-Hispanic		1	0	0	0	0	0	None	full or part time	intervention	1	0	138% and greater		Any college		implant
3762	West Valley City Clinic	25-29	White, Non-Hispanic	0	0	0	0	0	0	0	None	full or part time	intervention	1	1	up to 138%	0	Any college	completely satisfied	hormonal IUD
3763	Salt Lake Clinic	20-24	White, Non-Hispanic	0	0	0	0	0	0	0	None	student	intervention	0	0	up to 138%	0	Any college	neutral or somewhat satisfied	hormonal IUD
3769	South Jordan Clinic	25-29	White, Non-Hispanic	1	0	0	0	0	0	0	None	full or part time	intervention	0	0	138% and greater	0	High school or less	completely satisfied	pills
3774	West Valley City Clinic	25-29	Non-White, Other, non-hispanic	1	0	0	0	1	0	0	Private	full or part time	intervention	1	0	up to 138%	0	High school or less	completely satisfied	Depo shot
3776	South Jordan Clinic	20-24	White, Non-Hispanic	0	0	0	0	0	0	1	Private		intervention	0	1	138% and greater	0	High school or less	neutral or somewhat satisfied	NuvaRing
3795	South Jordan Clinic	20-24	White, Non-Hispanic	1	0	0	0	0	0	0	Private	full or part time	intervention	0	0	138% and greater	0	Any college	completely satisfied	hormonal IUD
3796	South Jordan Clinic	20-24	White, Non-Hispanic	1	0	0	0	0	0	0	None	unemployed	intervention	0	0		0	Any college	completely satisfied	hormonal IUD
3801	South Jordan Clinic	20-24	White, Non-Hispanic		0	0	0	0	0	0	None	full or part time	intervention	1	1	up to 138%	1	High school or less		pills
3803	West Valley City Clinic	25-29	White, Non-Hispanic	1	0	0	0	1	0	0	None	full or part time	intervention	0	0	up to 138%	0	High school or less	completely satisfied	Depo shot
3810	West Valley City Clinic	20-24	White, Non-Hispanic	0	0	1	0	0	0	0	None	unemployed	intervention	0	1	138% and greater	0	Any college	completely satisfied	copper IUD
3811	South Jordan Clinic	20-24	White, Non-Hispanic	1	0	0	0	0	0	0	None	full or part time	intervention	0	0	138% and greater	0	Any college	completely satisfied	pills
3813	Salt Lake Clinic	30-34	White, Non-Hispanic	1	0	1	0	0	0	0	None	leave, retired, homemaker, other	intervention	0	1	up to 138%	0	Any college	neutral or somewhat satisfied	copper IUD
3819	West Valley City Clinic	25-29	White, Non-Hispanic		1	0	0	0	0	0	.p	full or part time	intervention	1	1	138% and greater	1	High school or less		implant
3821	West Valley City Clinic	25-29	White, Non-Hispanic	0	0	0	0	0	0	0	Private	full or part time	intervention	0	1	138% and greater	0	Any college	neutral or somewhat satisfied	pills
3834	Salt Lake Clinic	20-24	Non-White, Other, non-hispanic	0	0	1	0	0	0	0	Private	student	intervention	0	1	up to 138%	0	Any college	completely satisfied	copper IUD
3835	West Valley City Clinic	18-19	White, Non-Hispanic	0	1	0	0	0	0	0	None	full or part time	intervention	0	0	138% and greater	0	High school or less		implant
3839	South Jordan Clinic	25-29	White, Non-Hispanic		0	0	0	0	0	0	None		intervention	1	1	up to 138%	0	High school or less		hormonal IUD
3843	South Jordan Clinic	25-29	Hispanic (with any other race)	0	0	0	0	0	0	0	Private	full or part time	intervention	0	0	138% and greater	0	Any college		hormonal IUD
3848	West Valley City Clinic	20-24	Non-White, Other, non-hispanic	0	1	0	0	0	0	0	Medicaid or Medicare	full or part time	intervention	1	0	up to 138%	1	Any college	neutral or somewhat satisfied	implant
3850	Salt Lake Clinic	35+	White, Non-Hispanic	1	0	1	0	0	0	0	None	student	intervention	0	0	up to 138%	0	Any college	not satisfied	copper IUD
3857	South Jordan Clinic	18-19	White, Non-Hispanic	1	1	0	0	0	0	0	None	full or part time	intervention	0	0	138% and greater	0	High school or less	neutral or somewhat satisfied	implant
3859	Salt Lake Clinic	25-29	Non-White, Other, non-hispanic	1	0	0	0	0	0	1	None	full or part time	intervention	0	1	up to 138%	0	Any college	completely satisfied	NuvaRing
3861	West Valley City Clinic	18-19	White, Non-Hispanic	1	0	0	0	0	0	0	Private	full or part time	intervention	0	0	up to 138%	0	Any college	neutral or somewhat satisfied	pills
3862	South Jordan Clinic	35+	Hispanic (with any other race)		1	0	0	0	0	0	None	full or part time	intervention	1	0	up to 138%	0	High school or less		implant
3864	South Jordan Clinic	20-24	White, Non-Hispanic	1	0	0	0	0	0	0	None	full or part time	intervention	1	0	up to 138%	0	High school or less	not satisfied	pills
3865	West Valley City Clinic	25-29	White, Non-Hispanic	1	0	0	0	0	0	0	None	full or part time	intervention	0	0	up to 138%	1	Any college	completely satisfied	hormonal IUD
3866	South Jordan Clinic	20-24	White, Non-Hispanic		0	0	0	0	0	0	None	unemployed	intervention	0	0	up to 138%	0	High school or less		pills
3867	South Jordan Clinic	35+	White, Non-Hispanic	0	1	0	0	0	0	0	None	leave, retired, homemaker, other	intervention	1	0	up to 138%	0	High school or less		implant
3868	West Valley City Clinic	30-34	Non-White, Other, non-hispanic	0	0	0	0	0	0	0	None	full or part time	intervention	1	1	138% and greater	0	Any college	neutral or somewhat satisfied	pills
3869	Salt Lake Clinic	18-19	Hispanic (with any other race)	0	0	0	0	0	0	0	None	student	intervention	0	0	up to 138%	0	Any college	completely satisfied	pills
3872	South Jordan Clinic	30-34	White, Non-Hispanic	0	0	0	0	0	0	0	None	unemployed	intervention	1	1	138% and greater	0	High school or less	neutral or somewhat satisfied
3876	Salt Lake Clinic	30-34	White, Non-Hispanic	0	0	1	0	0	0	0	None	full or part time	intervention	1	1	up to 138%	1	Any college	not satisfied	copper IUD
3877	West Valley City Clinic	30-34	White, Non-Hispanic		0	0	0	0	0	0	None	unemployed	intervention	0	0	138% and greater	0	High school or less		pills
3879	Salt Lake Clinic	18-19	White, Non-Hispanic	0	0	0	0	0	0	0	None	full or part time	intervention	0	0	138% and greater	0	High school or less	completely satisfied	pills
3885	Salt Lake Clinic	20-24	White, Non-Hispanic	0	0	0	0	0	0	0	None	student	intervention	0	0	138% and greater	0	Any college	completely satisfied	pills
3901	West Valley City Clinic	25-29	White, Non-Hispanic	0	0	1	0	0	0	0	.u	full or part time	intervention	1	1	up to 138%	1	High school or less	completely satisfied	copper IUD
3902	Salt Lake Clinic	30-34	White, Non-Hispanic	1	0	0	0	0	0	0	None	leave, retired, homemaker, other	intervention	1	1	up to 138%	0	High school or less	completely satisfied	hormonal IUD
3903	Salt Lake Clinic	20-24	White, Non-Hispanic	1	1	0	0	0	0	0	None	student	intervention	0	0	up to 138%	0	Any college	neutral or somewhat satisfied	implant
3905	West Valley City Clinic	25-29	Hispanic (with any other race)	0	0	0	0	0	0	1	None	full or part time	intervention	0	0	up to 138%	0	Any college	completely satisfied	NuvaRing
3906	West Valley City Clinic	20-24	White, Non-Hispanic	0	0	0	0	0	0	0	Private	full or part time	intervention	0	0	138% and greater	0	Any college	completely satisfied	hormonal IUD
3909	Salt Lake Clinic	25-29	White, Non-Hispanic	1	0	0	0	0	0	0	Private	full or part time	intervention	0	0	138% and greater	0	Any college	neutral or somewhat satisfied	hormonal IUD
3912	Salt Lake Clinic	25-29	White, Non-Hispanic	0	1	0	0	0	0	0	Private	full or part time	intervention	0	1	138% and greater	0	Any college	not satisfied	implant
3913	Salt Lake Clinic	20-24	Hispanic (with any other race)	1	0	0	0	0	0	0	None		intervention	0	0	up to 138%	0	Any college	completely satisfied	hormonal IUD
3914	Salt Lake Clinic	25-29	White, Non-Hispanic	1	0	0	0	0	0	0	Private	full or part time	intervention	0	0	138% and greater	0	Any college	completely satisfied	hormonal IUD
3920	South Jordan Clinic	20-24	Hispanic (with any other race)	1	0	0	0	0	0	0	None	full or part time	intervention	1	1	up to 138%	0	High school or less	completely satisfied	hormonal IUD
3927	South Jordan Clinic	20-24	White, Non-Hispanic	1	0	0	0	1	0	0	None	unemployed	intervention	0	1	up to 138%	0	High school or less	completely satisfied	Depo shot
3934	Salt Lake Clinic	18-19	White, Non-Hispanic	0	0	0	0	0	0	0	None	full or part time	intervention	0	0	up to 138%	0	High school or less	neutral or somewhat satisfied	hormonal IUD
3936	West Valley City Clinic	25-29	White, Non-Hispanic	1	1	0	0	0	0	0	Private	full or part time	intervention	0	0	up to 138%	0	Any college	completely satisfied	implant
3937	Salt Lake Clinic	20-24	White, Non-Hispanic	1	0	0	0	0	0	0	None	full or part time	intervention	0	1	up to 138%	0	Any college	completely satisfied	hormonal IUD
3941	Salt Lake Clinic	25-29	White, Non-Hispanic	0	0	1	0	0	0	0	.p	full or part time	intervention	1	0	138% and greater	0	Any college	neutral or somewhat satisfied	copper IUD
3943	South Jordan Clinic	25-29	White, Non-Hispanic	0	0	0	0	0	0	1	None	leave, retired, homemaker, other	intervention	0	0	up to 138%	0	Any college	neutral or somewhat satisfied	NuvaRing
3952	South Jordan Clinic	20-24	White, Non-Hispanic	1	0	0	0	0	0	0	None	unemployed	intervention	1	0	up to 138%	0	High school or less	not satisfied	hormonal IUD
3959	South Jordan Clinic	25-29	White, Non-Hispanic	1	0	0	0	1	0	0	Private	full or part time	intervention	0	0	138% and greater	0	Any college	completely satisfied	Depo shot
3962	West Valley City Clinic	25-29	White, Non-Hispanic	0	1	0	0	0	0	0	Private	full or part time	intervention	0	0	138% and greater	0	Any college	completely satisfied	implant
3971	South Jordan Clinic	20-24	White, Non-Hispanic	1	0	0	0	0	0	0	Private	full or part time	intervention	0	0	138% and greater	0	Any college	completely satisfied	hormonal IUD
3975	Salt Lake Clinic	18-19	Hispanic (with any other race)		1	0	0	0	0	0	Medicaid or Medicare	unemployed	intervention	0	0	up to 138%	0	High school or less		implant
3981	West Valley City Clinic	20-24	White, Non-Hispanic	1	0	0	0	0	0	0	Private	full or part time	intervention	0	1	138% and greater	0	Any college	completely satisfied	hormonal IUD
3985	South Jordan Clinic	30-34	Hispanic (with any other race)	0	0	0	0	1	0	0	Private	unemployed	intervention	1	1	up to 138%	1	High school or less	completely satisfied	Depo shot
3988	Salt Lake Clinic	25-29	White, Non-Hispanic	0	0	0	0	0	0	0	None	full or part time	intervention	0	0	up to 138%	0	Any college	neutral or somewhat satisfied	pills
3997	Salt Lake Clinic	25-29	White, Non-Hispanic	0	1	0	0	0	0	0	.p	full or part time	intervention	0	0	up to 138%	1	Any college	neutral or somewhat satisfied	implant
3999	Salt Lake Clinic	25-29	White, Non-Hispanic	0	0	0	0	0	0	1	None	full or part time	intervention	1	1	up to 138%	0	High school or less	completely satisfied	NuvaRing
4005	Salt Lake Clinic	20-24	Hispanic (with any other race)	1	0	0	0	0	0	0	None	full or part time	intervention	0	0	up to 138%	0	Any college	not satisfied	hormonal IUD
4012	Salt Lake Clinic	20-24	Hispanic (with any other race)	0	0	0	0	0	0	0	None	leave, retired, homemaker, other	intervention	0	0	138% and greater	0	High school or less	not satisfied	pills
4021	Salt Lake Clinic	25-29	White, Non-Hispanic	0	0	0	0	0	0	0	None	full or part time	intervention	1	0	138% and greater	1	Any college	completely satisfied	hormonal IUD
4023	West Valley City Clinic	30-34	Hispanic (with any other race)	0	1	0	0	0	0	0	None	student	intervention	0	0	up to 138%	0	High school or less	completely satisfied	implant
4031	South Jordan Clinic	25-29	White, Non-Hispanic	0	0	0	0	0	0	0	None	full or part time	intervention	0	0	up to 138%	0	Any college	completely satisfied	pills
4032	West Valley City Clinic	30-34	White, Non-Hispanic		0	0	0	0	0	0	None	unemployed	intervention	0	1	up to 138%	1	Any college		pills
4037	Salt Lake Clinic	18-19	White, Non-Hispanic	0	1	0	0	0	0	0	None	full or part time	intervention	0	0	up to 138%	0	High school or less	completely satisfied	implant
4045	West Valley City Clinic	18-19	White, Non-Hispanic	0	0	0	0	0	0	0	None	unemployed	intervention	0	0	up to 138%	0	High school or less	neutral or somewhat satisfied	pills
4048	South Jordan Clinic	25-29	White, Non-Hispanic		1	0	0	0	0	0	None	unemployed	intervention	0	1	up to 138%	0	High school or less		implant
4049	West Valley City Clinic	20-24	Non-White, Other, non-hispanic		1	0	0	0	0	0	Private	leave, retired, homemaker, other	intervention	0	0	138% and greater	0	Any college		implant
4057	Salt Lake Clinic	20-24	White, Non-Hispanic	1	0	1	0	0	0	0	Private	full or part time	intervention	0	0	up to 138%	0	High school or less	neutral or somewhat satisfied	copper IUD
4061	South Jordan Clinic	18-19	White, Non-Hispanic	1	1	0	0	0	0	0	None	unemployed	intervention	1	0		0	High school or less	not satisfied	implant
4066	Salt Lake Clinic	20-24	White, Non-Hispanic	0	0	1	0	0	0	0	Private	full or part time	intervention	0	0	up to 138%	0	Any college	not satisfied	copper IUD
4068	South Jordan Clinic	25-29	Hispanic (with any other race)		1	0	0	0	0	0	None	unemployed	intervention	1	0	up to 138%	0	High school or less		implant
4070	Salt Lake Clinic	20-24	White, Non-Hispanic	0	0	0	0	0	0	0	None	unemployed	intervention	0	0	138% and greater	0	High school or less	neutral or somewhat satisfied	hormonal IUD
4080	West Valley City Clinic	20-24	Non-White, Other, non-hispanic	0	0	0	0	0	0	0	None	full or part time	intervention	0	1	up to 138%	0	Any college		hormonal IUD
4095	West Valley City Clinic	20-24	White, Non-Hispanic	1	0	0	0	0	0	0	None	full or part time	intervention	0	1	138% and greater	0	High school or less	completely satisfied	hormonal IUD
4101	South Jordan Clinic	18-19	Hispanic (with any other race)	1	0	1	0	0	0	0	None	full or part time	intervention	0	0	up to 138%	1	High school or less	not satisfied	copper IUD
4105	Salt Lake Clinic	20-24	Hispanic (with any other race)	0	1	0	0	0	0	0	None	full or part time	intervention	0	0	138% and greater	0	Any college	completely satisfied	implant
4106	Salt Lake Clinic	30-34	White, Non-Hispanic	0	0	0	0	0	0	0	None	full or part time	intervention	1	1	138% and greater	0	Any college		hormonal IUD
4114	West Valley City Clinic	35+	White, Non-Hispanic	1	0	1	0	0	0	0	None	full or part time	intervention	1	1	138% and greater	0	Any college	completely satisfied	copper IUD
4118	Salt Lake Clinic	25-29	White, Non-Hispanic	0	0	0	0	0	0	0	None	unemployed	intervention	0	0	up to 138%	0	Any college	not satisfied	pills
4120	West Valley City Clinic	25-29	Hispanic (with any other race)	1	0	0	0	0	0	0	None	full or part time	intervention	1	0	up to 138%	0	High school or less	completely satisfied	hormonal IUD
4123	South Jordan Clinic	20-24	Non-White, Other, non-hispanic	1	1	0	0	0	0	0	Private	full or part time	intervention	0	0	up to 138%	0	Any college	neutral or somewhat satisfied	implant
4124	West Valley City Clinic	25-29	White, Non-Hispanic		0	0	0	0	0	0	Private	full or part time	intervention	0	1	138% and greater	0	Any college		hormonal IUD
4126	West Valley City Clinic	35+	Hispanic (with any other race)		0	0	0	0	0	0	Private	full or part time	intervention	0	0	138% and greater	0	Any college	completely satisfied	pills
4130	South Jordan Clinic	18-19	Non-White, Other, non-hispanic	1	0	0	0	1	0	0	None	full or part time	intervention	0	0	up to 138%	0	High school or less	completely satisfied	Depo shot
4135	South Jordan Clinic	18-19	White, Non-Hispanic	1	1	0	0	0	0	0	Medicaid or Medicare	unemployed	intervention	1	0	up to 138%	1	High school or less	not satisfied	implant
4139	South Jordan Clinic	25-29	White, Non-Hispanic	1	0	0	0	0	0	0	Private	full or part time	intervention	0	0	138% and greater	0	Any college	neutral or somewhat satisfied	hormonal IUD
4143	West Valley City Clinic	20-24	White, Non-Hispanic	1	0	0	0	0	0	0	Private	full or part time	intervention	0	0	138% and greater	0	Any college	completely satisfied	hormonal IUD
4144	West Valley City Clinic	20-24	Hispanic (with any other race)	0	0	0	0	1	0	0	Medicaid or Medicare	unemployed	intervention	1	0	up to 138%	0	High school or less	completely satisfied	Depo shot
4149	West Valley City Clinic	25-29	Hispanic (with any other race)		0	0	0	0	0	0	None	full or part time	intervention	0	0	up to 138%	0	Any college
4151	West Valley City Clinic	18-19	White, Non-Hispanic	1	1	0	0	0	0	0	.u	full or part time	intervention	0	1	up to 138%	0	Any college	completely satisfied	implant
4158	West Valley City Clinic	20-24	Hispanic (with any other race)	1	1	0	0	0	0	0	None	full or part time	intervention	1	0	up to 138%	0	High school or less	neutral or somewhat satisfied	implant
4165	West Valley City Clinic	18-19	White, Non-Hispanic	1	0	0	0	0	0	0	None	full or part time	intervention	0	0	138% and greater	1	Any college	neutral or somewhat satisfied	pills
4167	Salt Lake Clinic	25-29	White, Non-Hispanic	0	0	0	0	1	0	0	None	full or part time	intervention	0	0	138% and greater	0	High school or less	neutral or somewhat satisfied	Depo shot
4178	South Jordan Clinic	30-34	White, Non-Hispanic		0	0	0	0	0	0	None	full or part time	intervention	1	1	138% and greater	0	High school or less		pills
4179	South Jordan Clinic	25-29	White, Non-Hispanic	1	0	0	0	1	0	0	None	full or part time	intervention	0	0	138% and greater	0	High school or less	completely satisfied	Depo shot
4181	Salt Lake Clinic	20-24	Hispanic (with any other race)	0	0	0	0	0	0	1	None	full or part time	intervention	1	1	up to 138%	0	Any college	neutral or somewhat satisfied	NuvaRing
4186	South Jordan Clinic	20-24	Hispanic (with any other race)	0	1	0	0	0	0	0	None	unemployed	intervention	1	0	up to 138%	0	Any college	neutral or somewhat satisfied	implant
4192	South Jordan Clinic	20-24	Hispanic (with any other race)		1	0	0	0	0	0	None	unemployed	intervention	1	0	up to 138%	0	High school or less		implant
4199	West Valley City Clinic	18-19	Hispanic (with any other race)	1	0	0	0	0	0	0	None	student	intervention	0	0	up to 138%	0	Any college	not satisfied	pills
4208	Salt Lake Clinic	25-29	Hispanic (with any other race)	1	0	1	0	0	0	0	None		intervention	1	0	138% and greater		Any college	not satisfied	copper IUD
4213	Salt Lake Clinic	18-19	Non-White, Other, non-hispanic	1	0	1	0	0	0	0	None	full or part time	intervention	0	0	up to 138%	0	High school or less	completely satisfied	copper IUD
4218	West Valley City Clinic	25-29	White, Non-Hispanic	1	0	0	0	0	0	0	None	full or part time	intervention	1	0	up to 138%	0	High school or less	completely satisfied	pills
4219	Salt Lake Clinic	20-24	White, Non-Hispanic	0	1	0	0	0	0	0	Private	full or part time	intervention	0	0	up to 138%	0	Any college	neutral or somewhat satisfied	implant
4224	Salt Lake Clinic	35+	Non-White, Other, non-hispanic	1	0	0	0	1	0	0	None	unemployed	intervention	1	0	up to 138%	1	Any college	not satisfied	Depo shot
4235	Salt Lake Clinic	20-24	Non-White, Other, non-hispanic	0	1	0	0	0	0	0	None	student	intervention	0	0	138% and greater	0	High school or less	neutral or somewhat satisfied	implant
4236	Salt Lake Clinic	18-19	White, Non-Hispanic	1	1	0	0	0	0	0	None	unemployed	intervention	0	0	up to 138%	0	High school or less	completely satisfied	implant
4251	Salt Lake Clinic	20-24	Non-White, Other, non-hispanic	1	0	0	0	0	0	0	Private	student	intervention	0	0	up to 138%	0	Any college	completely satisfied	hormonal IUD
4259	Salt Lake Clinic	20-24	Non-White, Other, non-hispanic		0	0	0	0	0	0	None	unemployed	intervention	0	1	up to 138%	0	Any college
4262	South Jordan Clinic	20-24	Hispanic (with any other race)	0	1	0	0	0	0	0	None	unemployed	intervention	1	1	up to 138%	0	High school or less	not satisfied	implant
4265	South Jordan Clinic	18-19	White, Non-Hispanic	1	0	0	0	0	0	0	Private	student	intervention	0	0	up to 138%	0	High school or less	neutral or somewhat satisfied	hormonal IUD
4269	South Jordan Clinic	18-19	Non-White, Other, non-hispanic	0	1	0	0	0	0	0	None	full or part time	intervention	0	0	up to 138%	0	High school or less	completely satisfied	implant
4270	West Valley City Clinic	20-24	Non-White, Other, non-hispanic	0	1	0	0	0	0	0	Private	full or part time	intervention	0	1	up to 138%	1	High school or less	neutral or somewhat satisfied	implant
4272	Salt Lake Clinic	25-29	Hispanic (with any other race)	1	0	1	0	0	0	0	None	student	intervention	0	1	up to 138%	0	Any college	completely satisfied	copper IUD
4274	Salt Lake Clinic	25-29	Hispanic (with any other race)	0	1	0	0	0	0	0	None	unemployed	intervention	0	0	138% and greater	0	Any college	completely satisfied	implant
4282	Salt Lake Clinic	25-29	White, Non-Hispanic	0	1	0	0	0	0	0	Private	full or part time	intervention	0	0	up to 138%	0	High school or less	neutral or somewhat satisfied	implant
4283	West Valley City Clinic	30-34	White, Non-Hispanic	1	0	0	0	0	0	0	Private	full or part time	intervention	1	1	138% and greater	1	Any college	neutral or somewhat satisfied	hormonal IUD
4284	West Valley City Clinic	18-19	Non-White, Other, non-hispanic	0	0	0	0	0	0	0	.u	full or part time	intervention	0	0	up to 138%	0	High school or less	completely satisfied	hormonal IUD
4289	South Jordan Clinic	30-34	White, Non-Hispanic	1	0	0	0	0	0	0	None	full or part time	intervention	1	0	up to 138%	0	Any college	neutral or somewhat satisfied	hormonal IUD
4300	West Valley City Clinic	20-24	White, Non-Hispanic	0	0	1	0	0	0	0	.u	full or part time	intervention	0	1	up to 138%	0	High school or less	neutral or somewhat satisfied	copper IUD
4306	West Valley City Clinic	30-34	White, Non-Hispanic	1	0	0	0	1	0	0	None	full or part time	intervention	0	0	up to 138%	0	High school or less	neutral or somewhat satisfied	Depo shot
4311	Salt Lake Clinic	25-29	White, Non-Hispanic	1	0	0	0	0	0	0	None	full or part time	intervention	0	0	138% and greater	0	High school or less	neutral or somewhat satisfied	pills
4316	South Jordan Clinic	20-24	Hispanic (with any other race)	0	0	0	0	0	0	1	None	full or part time	intervention	0	0	138% and greater	0	Any college	completely satisfied	NuvaRing
4320	South Jordan Clinic	20-24	White, Non-Hispanic	0	0	0	0	0	0	0	None	full or part time	intervention	0	0	up to 138%	0	Any college	completely satisfied	pills
4334	South Jordan Clinic	20-24	White, Non-Hispanic	1	0	0	0	0	0	0	Private	full or part time	intervention	0	1	138% and greater	0	High school or less	completely satisfied	hormonal IUD
4343	South Jordan Clinic	20-24	Hispanic (with any other race)	1	0	0	0	1	0	0	None	student	intervention	0	0	up to 138%	1	Any college	neutral or somewhat satisfied	Depo shot
4345	South Jordan Clinic	20-24	White, Non-Hispanic	1	0	0	0	0	0	0	None	full or part time	intervention	0	0	up to 138%	0	Any college	completely satisfied	pills
4350	Salt Lake Clinic	20-24	Non-White, Other, non-hispanic	1	0	1	0	0	0	0	None	student	intervention	0	0	up to 138%	0	Any college	completely satisfied	copper IUD
4361	West Valley City Clinic	20-24	White, Non-Hispanic	1	1	0	0	0	0	0	Private	full or part time	intervention	0	0	138% and greater	0	Any college	not satisfied	implant
4372	West Valley City Clinic	20-24	White, Non-Hispanic	1	1	0	0	0	0	0	Private	full or part time	intervention	0	0	138% and greater	0	High school or less	completely satisfied	implant
4373	South Jordan Clinic	20-24	White, Non-Hispanic	1	0	0	0	0	0	1	Private	full or part time	intervention	0	0	138% and greater	0	Any college	completely satisfied	NuvaRing
4374	South Jordan Clinic	25-29	White, Non-Hispanic	1	1	0	0	0	0	0	None	full or part time	intervention	0	1	up to 138%	0	Any college	completely satisfied	implant
4376	South Jordan Clinic	30-34	Hispanic (with any other race)	0	0	0	0	0	0	0	None	unemployed	intervention	1	1	up to 138%	0	Any college	completely satisfied
4385	Salt Lake Clinic	35+	White, Non-Hispanic	0	0	0	0	0	0	1	Private	full or part time	intervention	1	0	up to 138%	0	Any college	completely satisfied	NuvaRing
4387	West Valley City Clinic	25-29	White, Non-Hispanic	1	0	0	0	0	0	0	None	full or part time	intervention	0	0	138% and greater	0	High school or less	completely satisfied	hormonal IUD
4388	West Valley City Clinic	25-29	White, Non-Hispanic	0	0	0	0	0	0	0	None		intervention	0	0	up to 138%	0	High school or less	neutral or somewhat satisfied	hormonal IUD
4390	West Valley City Clinic	25-29	White, Non-Hispanic	0	0	0	0	1	0	0	None	unemployed	intervention	1	0	up to 138%	0	High school or less	completely satisfied	Depo shot
4396	South Jordan Clinic	20-24	White, Non-Hispanic	1	0	0	0	0	0	0	None	full or part time	intervention	1	1	up to 138%	0	High school or less	completely satisfied	pills
4398	Salt Lake Clinic	20-24	White, Non-Hispanic	0	0	0	0	0	0	0	Private	full or part time	intervention	0	1	up to 138%	0	Any college	completely satisfied	hormonal IUD
4407	Salt Lake Clinic	25-29	White, Non-Hispanic	0	0	0	0	0	0	0	None	full or part time	intervention	0	0	up to 138%	0	High school or less	completely satisfied	pills
4409	West Valley City Clinic	20-24	White, Non-Hispanic	1	1	0	0	0	0	0	Private	full or part time	intervention	0	1	138% and greater	0	Any college	completely satisfied	implant
4411	Salt Lake Clinic	18-19	White, Non-Hispanic		0	0	0	0	0	0	Medicaid or Medicare	full or part time	intervention	0	0	up to 138%	0	High school or less		pills
4412	Salt Lake Clinic	20-24	White, Non-Hispanic	1	0	0	0	0	0	0	Private	full or part time	intervention	0	0	up to 138%	0	Any college	completely satisfied	hormonal IUD
4417	Salt Lake Clinic	35+	White, Non-Hispanic	1	0	0	0	0	0	0	None	full or part time	intervention	1	1	up to 138%	0	Any college	completely satisfied	hormonal IUD
4421	South Jordan Clinic	25-29	Non-White, Other, non-hispanic	0	0	0	0	0	0	0	None	full or part time	intervention	0	0	138% and greater	0	Any college	neutral or somewhat satisfied	pills
4423	Salt Lake Clinic	20-24	White, Non-Hispanic	1	0	1	0	0	0	0	Private	full or part time	intervention	0	0	up to 138%	0	High school or less	completely satisfied	copper IUD
4424	Salt Lake Clinic	18-19	White, Non-Hispanic	0	0	0	0	0	0	0	.u	full or part time	intervention	0	0	138% and greater	0	High school or less	neutral or somewhat satisfied	hormonal IUD
4427	South Jordan Clinic	30-34	White, Non-Hispanic	1	0	0	0	0	0	0	None	leave, retired, homemaker, other	intervention	1	1	up to 138%	0	High school or less	completely satisfied	hormonal IUD
4428	West Valley City Clinic	30-34	White, Non-Hispanic		0	0	0	0	0	1	None	unemployed	intervention	1	0	up to 138%	0	High school or less		NuvaRing
4432	West Valley City Clinic	25-29	White, Non-Hispanic	1	0	0	0	0	0	0	None	full or part time	intervention	1	0	138% and greater	0	Any college	completely satisfied	hormonal IUD
4438	South Jordan Clinic	20-24	White, Non-Hispanic	0	0	0	0	0	0	0	None	student	intervention	1	0	up to 138%	0	Any college	neutral or somewhat satisfied	hormonal IUD
4439	West Valley City Clinic	35+	White, Non-Hispanic	1	0	0	0	0	0	0	None	student	intervention	1	1	138% and greater	0	Any college	completely satisfied	hormonal IUD
4440	South Jordan Clinic	20-24	White, Non-Hispanic		0	0	0	0	0	1	Private	full or part time	intervention	0	0	138% and greater	0	Any college		NuvaRing
4444	South Jordan Clinic	20-24	White, Non-Hispanic	0	0	0	0	0	0	0	None	student	intervention	0	1	up to 138%	0	Any college	completely satisfied	hormonal IUD
4449	Salt Lake Clinic	35+	Hispanic (with any other race)	0	0	0	0	1	0	0	None	leave, retired, homemaker, other	intervention	1	1	up to 138%	0	Any college	completely satisfied	Depo shot
4451	West Valley City Clinic	25-29	White, Non-Hispanic	1	0	1	0	0	0	0	Private	full or part time	intervention	1	1	138% and greater	0	High school or less	completely satisfied	copper IUD
4454	West Valley City Clinic	18-19	White, Non-Hispanic	1	0	0	0	0	0	0	Private	unemployed	intervention	0	1	138% and greater	0	High school or less	neutral or somewhat satisfied	pills
4455	Salt Lake Clinic	20-24	White, Non-Hispanic	1	1	0	0	0	0	0	Private	full or part time	intervention	0	0	138% and greater	0	Any college	neutral or somewhat satisfied	implant
4468	South Jordan Clinic	20-24	White, Non-Hispanic	0	1	0	0	0	0	0	None	full or part time	intervention	0	0	up to 138%	0	High school or less	completely satisfied	implant
4471	Salt Lake Clinic	20-24	White, Non-Hispanic	1	0	0	0	0	0	0	None	full or part time	intervention	0	1	up to 138%	1	Any college	neutral or somewhat satisfied	hormonal IUD
4472	West Valley City Clinic	18-19	White, Non-Hispanic	1	1	0	0	0	0	0	None		intervention	0	0	up to 138%	0	High school or less	completely satisfied	implant
4473	South Jordan Clinic	20-24	Hispanic (with any other race)	1	0	0	0	0	0	0	Private	full or part time	intervention	0	0	up to 138%	0	High school or less	completely satisfied
4483	West Valley City Clinic	20-24	White, Non-Hispanic	1	1	0	0	0	0	0	Private	student	intervention	0	0	138% and greater	0	Any college	neutral or somewhat satisfied	implant
4485	West Valley City Clinic	30-34	White, Non-Hispanic	0	1	0	0	0	0	0	None	full or part time	intervention	1	0	up to 138%	0	Any college	neutral or somewhat satisfied	implant
4487	West Valley City Clinic	20-24	White, Non-Hispanic	1	1	0	0	0	0	0	None	full or part time	intervention	1	0	up to 138%	0	High school or less	completely satisfied	implant
4489	Salt Lake Clinic	20-24	White, Non-Hispanic	0	0	0	0	0	0	0	None	full or part time	intervention	0	1	138% and greater	1	High school or less	completely satisfied
4491	Salt Lake Clinic	30-34	White, Non-Hispanic	0	0	0	0	0	0	0	None	full or part time	intervention	1	1	up to 138%	0	High school or less		pills
4498	West Valley City Clinic	25-29	Non-White, Other, non-hispanic	1	1	0	0	0	0	0	Private	full or part time	intervention	0	0	138% and greater	0	Any college	completely satisfied	implant
4502	West Valley City Clinic	20-24	Non-White, Other, non-hispanic	0	1	0	0	0	0	0	None	student	intervention	0	1	up to 138%	0	Any college	completely satisfied	implant
4507	West Valley City Clinic	30-34	White, Non-Hispanic	1	0	0	0	0	0	0	None	full or part time	intervention	1	1	138% and greater	0	High school or less	completely satisfied	hormonal IUD
4508	Salt Lake Clinic	18-19	Non-White, Other, non-hispanic	1	0	0	0	0	0	0	Private	full or part time	intervention	0	0	138% and greater	0	Any college	completely satisfied	pills
